# Supplementary material for: Expert-generated standard practice elements for evidence-based home visiting programs using a Delphi process
Source: PLoS One. 2022 Oct 17;17(10):e0275981. doi: 10.1371/journal.pone.0275981 (PMC9576067; doi:10.1371/journal.pone.0275981)
Supplement: S6 File — (XLSX) [file pone.0275981.s006.xlsx]

## Sheet: master
Element	Content elements	Process/ delivery elements	Non-specific factors (about home visitor)	Implementation elements	Model philosophy elements
Providing clients with linkage to services	1
Information sharing (by home visitor to client)
information sharing -- broadly	1
information sharing -- child development
information sharing -- injury prevention
information sharing -- substance abuse/ misuse
information sharing -- family planning
information sharing -- maternal and child health
information sharing -- discipline and behavior management
teaching about family relationships and co-parenting
Teaching goal setting skills to parents	1	1
Assessment
child assessment and screening
maternal risk assessment and screening
processing results from caregiver screenings
creating an action plan based on child screenings
processing results from caregiver screenings
reflect on strategies to support results from caregiver screenings
Staffing/supervision
reflective supervision
professional development
proper workloads of staff/supervisors
Staff characteristics and ability
staff selection
assertiveness and confidence and of the provider
home visitor wisdom of the ages
home visitor flexibility/ adaptability
home visitor sense of humor
reliable home visitor
Staff skills needed
motivational interviewing
active listening
home visitor trauma-informed care
home visitor infant mental health practice
relationship building
responsivness and sensitivity
cultural humility
empathetic communication
home visitor discipline regarding boundaries and limits of their role
reflective practice
Role play/ coaching		1
Teaching problem solving skills to parents	1	1
Home visitor content mastery				1
"Parent voice movement"/Parent's central role in decision making			1	1	1
Home visitor providing informal social support for families
Home visitor modeling of desired behaviors		1
Teaching relaxation/ self-regulation skills to parents
Culture of quality for implementing program
Home visitor observation of parent-child interactions
Organization/ program collaboration and outreach across the community
Model is based on a parenting framework
Teaching coping skills to parents
Program is data driven
recruitment of/outreach to parents
appropriate frequency of visits by the home visitor
Home visitor asking client reflective questions
both parent and child attend
Home visitor matching content to risk factors inherent in the population (not specific client need) - preventing substance abuse; preventing short birth spacing
Adequate and stable funding for implementing the EBHV program
State coordinated systems
Home visitor participating in family team meeting with other professionals
Home visitor practice difficult conversations that you need to have with participants with co-workers or supervisors
informed policy making with family voice
Tribal home visiting
Culturally informed knowledge of the home visitor
Home visitor fosters cultural identity of clients
Home visitor cultural understanding
Home visitor showing cultural respect
Home visitor shares resources in their native language
Multi-generational participation of client's household
Program establishing relationships with Tribal leadership so that tribal leaders understand the importance of home visiting
Program connections and partnerships with Tribal services
Meetings with clients in and/or outside the home
Implementing program allows for multi-family/ group visits
Culturally responsive approach with all staff training, strategies, materials

## Sheet: general elements
element	freq	other similar descriptors	tribal element?
linkage to services	12	gives appropriate referrals for adjunct problems; connecting families to resources; making a referral to appropriate community service; physically taking a parent to a referral source or appointment; home visitor has in-depth knowledge of community resources and services available for participants; connecting parents to needed services and resources (e.g., child care, economic aid, job training);…	þ
empathic communication	10	interpersonal skills of the provider (included communication skills); linguistically competent home visitors; Mental/Emotional health support- whether it is in the form of reflective practice, having regular times to debrief is important; empathy; provides emotional support; emotional reflection and summarizing; positive affirmation on parenting behaviors; verbal validation -- recognizing a paren…	þ
information sharing -- broadly	9	didactic/ education; sharing information relevant to the families' needs/ interests; giving written material; Providing practical parenting guidance to support child health and safety; monitoring child milestones and supporting the parent/caregiver to monitor milestones; providing education about child development (to support appropriate expectations and create curiosity about children's growth);…	þ
maternal risk assessment and screening	8	assessment of needs; screening for problems; planning with families; conducting caregiver screenings (IPV, depression, stressors, risks) -- where relevant; standardized assessments of parent to identify specific issues (depression, substance abuse concerns, DV, learning delays); assessing for IPV, depression, anxiety using validated tools; identifying signficant family risks - such as domestic vi…	þ
goal setting	7	goal setting and action planning; goal setting and case planning; Goal-setting and achieving goals increase self-efficacy and self-esteem; Helping parents identify and work toward personal goals; Goal setting; family goal setting (i.e., helping parents set and reach goals that are important to them, not the program) to increase self-efficacy;	þ
child assessment and screening	7	conducting child screenings; standardized assessments of child (developmental progress, hearing, visiion, etc.); using tools to assess child growth and development (physical, social/emotional, and developmental); HELPFUL assessments and screenings; initial and periodic screening; development screenings; child development screening and referral;	þ
cultural humility	7	understand and inquire about families experience and culture; cultural grounding of the service and interactions; culturally relevant and inclusive; cultural practices; promote routines in a culturally informed way; promote routines in a culturally informed way; knowledge of tribal culture and context; use of parenting curricula and supplemental materials relevant to target population; culturally…	þ
role play/ coaching	6	skill practice; connecting parenting behaviors to child outcomes through coaching; Teaching - basic "how to do" the behavior or skill you want parents to implement; practice; role play; role play/rehearsal;	þ
problem solving	5	teaches problem solving skills; problem solving with families; Problem solving with parent - specific steps in reaching instrumental objectives (getting WIC, housing, etc.); problem solving	þ
content/ model mastery	5	professionally competent home visitors; effective curricula delivery - knowing your curriculum and how to use the various pieces lends to the families experience; knowledge of child development; knowledge of parenting; adherence to model fidelity	þ
parent focused	5	matching content to client needs; prioritization of individual client, family and community needs; matching content to client needs; parent focused and parent led; Support for parents' ability to parent effectively; visit content led by the family (observation and teachable moments)	þ
reflective supervision	5	regular input from staff- staff should have a sense of belonging and ownership of the program; reflective supervision (of direct service staff and supervisors); weekly supervision;	þ
social support connections	5	social support; provides concrete support; group/social opportunities for families; maintaining regular communication with families, even outside of home visit appointments;	þ
information sharing -- child development	4	monitoring child milestones and supporting the parent/caregiver to monitor milestones; providing education about child development (to support appropriate expectations and create curiosity about children's growth); strategies to promote children's cognitive development; developmental norms and expectations; developmentally appropriate care and routines	þ
information sharing -- injury prevention	4	removing physical safety threats in the home (covering outlets, cabinet latches); home safety and cleanliness strategies; safe and clean home environment; providing practical parenting guidance to support child safety	þ
motivational interviewing	4	prompting the parent to reflect on their child's development/behavior; asking permission to share information; motivational interviewing;	þ
modeling	4	skill demonstration; modeling the desired behavior; Teaching/modeling strong parent-child interaction skills to foster critical early development; Demonstration	þ
relaxation/ self-regulation	4	relaxation/ stress reduction exercises; Stress management; self-, stress-, anger management	þ
active listening	4	listening to parents' concerns; good listening	þ
relationship building	4	Deliberate development of a trusting relationship: Home visitor follows through, is on time, does what they say they will do; trust building; rapport building; trustworthy	þ
flexibility/ adaptability	4	match out of sequence needs; adaptability- learning to think on your feet and making changes in the moment; adaptability to curricula delivery - personalizing and adapting based on interest, need and other considerations; knowing the HV model well enough that core elements can be maintained while making in the moment adjustment to meet the needs of families	þ
culture of quality	4	onboarding and orientation process for new home visitors; having a belief in the intervention- if people believe in what they are doing, it elevates how they do things; consistency in all practices from home visiting to management; reliable; sense of humor
professional development	4	continuous training and development; workforce development; support for home visitor pursuit of passion, interests, and professional development (ie. breastfeeding certification); Professional development, Investing in skill building of home visitors. Aside from educationg or engagement skills, teaching home visitors higher level skills is a wise investment; ongoing training and professional deve…	þ
parent-child interactions	3	observations of parent-child interactions through activities and materials gathered from around the house, Observation of child-parent interaction, Attention to parental responsiveness	þ
cross-community collaboration	3	community outreach and education aside from home visits; community outreach to engage potential participants; community advisory board representing family service organizations and other representatives	þ
basic parenting framework	3	basic parenting framework that holds the specific content - how knowledge gained is organized around basic parenting principles; nurturing and attachment; structure	þ
information sharing -- maternal and child health	2	providing practical parenting guidance to support child health; physical functioning/ health	þ
parenting efficacy	2	participant is the expert on her own life	þ
responsivness and sensitivity	4	using client mastery (via feedback) to demonstrate effectiveness of the provider; Engagement skills - using words that families understand, ability to read body language; responsiveness to cues	þ
coping	2	mental health; upporting parent mental health - increasing coping skills for everyone, connecting parents with significant mental health issues to services; well-being; resiliency	þ
strengths based approach	2	we hear our home visitors frequently say "we meet the client where they are"... non-judgmental approach to support families and clients is critical	þ
data driven	2	data system, reasonable and well established enrollment process; data management and validation; data support; CQI	þ
discipline and behavior management	2	age appropriate discipline management techniques	þ
trauma-informed care	2	understanding what life is like for the parent and what s/he is dealing with	þ
reflect on strategies to support results from caregiver screenings	2	reflective strategies with parent-child observation at each visit;	þ
proper workloads of staff/supervisors	2	limited caseloads; low supervisor to home visitor ratio	þ
recruitment/outreach	2	early engagement (as early in pregnancy as possible); creative outreach to engage families who express initial interest	þ
appropriate frequency of visits	2	frequent visits (at least weekly); declining frequency of visits based on family progress	þ
information sharing -- substance abuse/ misuse	1		þ
information sharing -- family planning	1		þ
autonomy support	1		þ
family relationships and co-parenting	1
processing results from child screenings	1		þ
asking reflective questions	1		þ
reflective practice	1	reflecting on their visit experience
creating an action plan based on child screenings	1		þ
processing results from caregiver screenings	1		þ
both parent and child attend	1
assertiveness and confidence and of the provider	1		þ
matching content to risk factors inherent in the population (not specific client need) - preventing substance abuse; preventing short birth spacing	1		þ
provider discipline regarding boundaries and limits of their role	1		þ
wisdom of the ages	1
infant mental health practice	1		þ
adequate and stable funding	1		þ
state coordinated systems	1		þ
informed policy making with family voice	1
staff selection	1	Criteria for staff selection should prioritize a strong understanding of and preferably indigenous to the target community over formal education, for both general and tribal HV.
participating in family team meeting with other professionals	1
practice difficult conversations that you need to have with participants with co-workers or supervisors	1

## Sheet: tribal elements
element	freq	other similar descriptors
linkage to services	11	gives appropriate referrals for adjunct problems; connecting families to resources; making a referral to appropriate community service; physically taking a parent to a referral source or appointment; home visitor has in-depth knowledge of community resources and services available for participants; connecting parents to needed services and resources (e.g., child care, economic aid, job training);…
empathic communication	10	interpersonal skills of the provider (included communication skills); linguistically competent home visitors; Mental/Emotional health support- whether it is in the form of reflective practice, having regular times to debrief is important; empathy; provides emotional support; emotional reflection and summarizing; positive affirmation on parenting behaviors; verbal validation -- recognizing a paren…
information sharing	9	didactic/ education; sharing information relevant to the families' needs/ interests; giving written material; Providing practical parenting guidance to support child health and safety; monitoring child milestones and supporting the parent/caregiver to monitor milestones; providing education about child development (to support appropriate expectations and create curiosity about children's growth);…
goal setting	6	goal setting and action planning; goal setting and case planning; Helping parents identify and work toward personal goals; goal setting; family goal setting (i.e., helping parents set and reach goals that are important to them, not the program) to increase self-efficacy;
maternal assessment and screening	6	assessment of needs; screening for problems; planning with families; conducting caregiver screenings (IPV, depression, stressors, risks) -- where relevant; standardized assessments of parent to identify specific issues (depression, substance abuse concerns, DV, learning delays); assessing for IPV, depression, anxiety using validated tools; identifying signficant family risks - such as domestic vi…
modeling	5	skill demonstration; modeling the desired behavior; Teaching/modeling strong parent-child interaction skills to foster critical early development; demonstration; role play/rehearsal;
culturally informed knowledge	5	cultural relevance; pay attention to cultural milestones; Cultural practices; incorporation of teachings/language/cultural practice around parenting, birth, personal growth	1
child assessment and screening	5	conducting child screenings; standardized assessments of child (developmental progress, hearing, visiion, etc.); using tools to assess child growth and development (physical, social/emotional, and developmental); HELPFUL assessments and screenings; initial and periodic screening; development screenings
cultural humility	5	understand and inquire about families' experience and culture; culturally relevant and inclusive; understanding of cultural foundations and respecting it; use of parenting curricula and supplemental materials relevant to target population;
motivational interviewing	5	social support; provides concrete support; prompting the parent to reflect on their child's development/behavior; asking permission to share information; Support for parents' ability to parent effectively; motivational interviewing;
coaching	4	skill practice; connecting parenting behaviors to child outcomes through coaching; Teaching - basic "how to do" the behavior or skill you want parents to implement; Practice
active listening	4	listening to parents' concerns; good listening
relationship building	4	Deliberate development of a trusting relationship: Home visitor follows through, is on time, does what they say they will do; trust building; rapport building
fostering cultural identity	3	understand and inquire about families experience and culture; showing respect to and learn about families' culture and tradition; This is not any specific thing - will look different in different communties, but integrating cultural practices is important so parents have the opportunity to explore how their cultural community and practices can support their parenting.	1
problem solving	3	teaches problem solving skills; problem solving with families; Problem solving with parent - specific steps in reaching instrumental objectives (getting WIC, housing, etc.); Problem solving;
feedback	3	using client mastery (via feedback) to demonstrate effectiveness of the provider; Engagement skills - using words that families understand, ability to read body language; responsiveness to cues
provider cultural understanding	3	genuine investment and care of the People; knowledge of tribal language, history, and culture; hire home visitors that are from the community or understand local context	1
content/ model mastery	3	professionally competent home visitors; knowledge of parenting, child development; adherence to model fidelity
creating an action plan based on child screenings	3	Strategies to promote children's cognitive development; child development screening and referral;
parent focused	3	matching content to client needs; prioritization of individual client, family and community needs; matching content to client needs; parent focused and parent led; visit content led by the family (observation and teachable moments);
cultural respect	2	if a home visitor is not a Tribal member it is important that they are a trusted service provider and that they have respect for the community and an understanding of the history of who they serve. we have many home visitors that are not Native people but are very trusted service providers in the area of home visiting. Their respect for the people they serve is very important	1
parent-child interactions	3	observations of parent-child interactions through activities and materials gathered from around the house; Observation of child-parent interaction; Attention to parental responsiveness;
cross-community collaboration	3	community outreach and education aside from home visits; community outreach to engage potential participants; community advisory board representing family service organizations and other representatives;
discipline and behavior management	2	age appropriate discipline management techniques
coping	2	mental health; upporting parent mental health - increasing coping skills for everyone, connecting parents with significant mental health issues to services
share resources in their native language	2	ability to connect over shared language- does not mean that one has to be fluent but understanding some words helps	1
relaxation/ self-regulation	2	relaxation/ stress reduction exercises; Stress management; self-, stress-, anger management
strengths based approach	2	meeting a client where they are at and being non judgemental
flexibility/ adaptability	2	provider content mastery to match out of sequence needs; adaptability- learning to think on your feet and making changes in the moment; knowing the HV model well enough that core elements can be maintained while making in the moment adjustment to meet the needs of families
social support connections	2	group/social opportunities for families; maintaining regular communication with families, even outside of home visit appointments; participating in family team meeting with other professionals
reflective supervision	2	reflective strategies with parent-child observation at each visit; reflective supervision (of direct service staff and supervisors);
professional development	2	continuous training and development; workforce development; support for home visitor pursuit of passion, interests, and professional development (ie. breastfeeding certification); Professional development, Investing in skill building of home visitors. Aside from educationg or engagement skills, teaching home visitors higher level skills is a wise investment; weekly supervision, ongoing training a…
multi-generational participation	2	Children and parents present for visits	1
recruitment/outreach	2	early engagement (as early in pregnancy as possible); creative outreach to engage families who express initial interest
appropriate frequency of visits	2	frequent visits (at least weekly); declining frequency of visits based on family progress
proper workloads of staff/supervisors	2	limited caseloads; low supervisor to home visitor ratio
autonomy support	1
reflect on strategies to support results from caregiver screenings	1
asking reflective questions	1
processing results from child screenings	1
processing results from caregiver screenings	1
parenting efficacy	1	participant is the expert on her own life
responsivness and sensitivity	1	practice difficult conversations that you need to have with participants with co-workers or supervisors.
trauma-informed care	1
Assertiveness and confidence and of the provider	1
basic parenting framework	1
Matching content to risk factors inherent in the population (not specific client need) - preventing substance abuse; preventing short birth spacing	1
Provider discipline regarding boundaries and limits of their role	1
infant mental health practice	1
established relationships with Tribal leadership so that tribal leaders understand the importance of home visiting	1		1
connections and partnerships with Tribal services	1		1
data driven	1	data system, reasonable and well established enrollment process; data management and validation; data support; CQI
adequate and stable funding	1
state coordinated systems	1
meetings in and/or outside the home	1		1
mult-family/ group meeting	1		1
culturally responsive approach with all staff training, strategies, materials	1
