# Supplementary material for: Expert-generated standard practice elements for evidence-based home visiting programs using a Delphi process
Source: PLoS One. 2022 Oct 17;17(10):e0275981. doi: 10.1371/journal.pone.0275981 (PMC9576067; doi:10.1371/journal.pone.0275981)
Supplement: S8 File — (XLSX) [file pone.0275981.s008.xlsx]

## Sheet: Summary of elements
Elements	Frequency of outcome domains	Category	Physical Health	Soc-emotional	Cognitive	Referrals	Maternal Distress	Substance Use	Positive parenting	Child maltreatment	Tribal health disparities	Connection to Culture	Percent
Culturally attuned and responsive approach with all staff training, strategies, materials	10	SP	Essential	Essential	Essential	Essential	Essential	Essential	Essential	Essential	Essential	Essential	1	How many 3s:	5
Home visitor adaptability with respect to setting and participation	10	BCT	Essential	Essential	Essential	Essential	Essential	Essential	Essential	Essential	Essential	Essential	1	How many 2s	9
Home visitor demonstrates cultural humility	10	SP	Essential	Essential	Essential	Essential	Essential	Essential	Essential	Essential	Essential	Essential	1	How many 1st	15
Home visitor understands, affirms, and respects cultural identity of clients	10	BCT	Essential	Essential	Essential	Essential	Essential	Essential	Essential	Essential	Essential	Essential	1	How many 0s	54
Relationship building	10	BCT	Essential	Essential	Essential	Essential	Essential	Essential	Essential	Essential	Essential	Essential	1
Responsiveness and sensitivity	10	SP	Essential	Essential	Essential	Essential	Essential	Essential	Essential	Essential	Essential	Essential	1
Active listening	9	BCT	Essential	Essential	Not Essential	Essential	Essential	Essential	Essential	Essential	Essential	Essential	0.9
Criteria for staff selection are appropriate for population served	9	BCT; SP	Essential	Essential	Essential	Essential	Essential	Not Essential	Essential	Essential	Essential	Essential	0.9
Culturally informed knowledge of the home visitor	9	BCT	Not Essential	Essential	Essential	Essential	Essential	Essential	Essential	Essential	Essential	Essential	0.9
Empathetic communication	9	SP	Essential	Essential	Essential	Not Essential	Essential	Essential	Essential	Essential	Essential	Essential	0.9
Home visitor content mastery	9	SP	Essential	Essential	Essential	Essential	Essential	Not Essential	Essential	Essential	Essential	Essential	0.9
Home visitor flexibility/ adaptability	9	BCT; SP	Essential	Essential	Essential	Essential	Essential	Not Essential	Essential	Essential	Essential	Essential	0.9
Maternal risk assessment and screening	9	SP	Essential	Essential	Essential	Essential	Essential	Essential	Essential	Essential	Essential	Not Essential	0.9
Proper workloads of staff/ supervisors	9	SP	Essential	Essential	Essential	Essential	Essential	Not Essential	Essential	Essential	Essential	Essential	0.9
Providing clients with linkage to services	9	SP	Essential	Essential	Essential	Essential	Essential	Essential	Not Essential	Essential	Essential	Essential	0.9
Reliable home visitor	9	BCT	Essential	Essential	Essential	Essential	Essential	Not Essential	Essential	Essential	Essential	Essential	0.9
Culture of quality for implementing program	8	SP	Essential	Essential	Essential	Not Essential	Essential	Not Essential	Essential	Essential	Essential	Essential	0.8
Information sharing (by home visitor to client); Credible source	8	SP	Essential	Essential	Essential	Essential	Essential	Not Essential	Essential	Essential	Essential	Not Essential	0.8
Instruction on how to perform a behavior	8	BCT	Essential	Essential	Essential	Not Essential	Essential	Not Essential	Essential	Essential	Essential	Essential	0.8
Creating an action plan based on child screenings	7	SP	Essential	Essential	Essential	Essential	Not Essential	Not Essential	Essential	Essential	Essential	Not Essential	0.7
Information sharing (by home visitor to client); Information about health consequences	7	SP	Essential	Essential	Not Essential	Essential	Essential	Essential	Not Essential	Essential	Essential	Not Essential	0.7
Reflect on strategies to support results from caregiver screenings	7	SP	Essential	Not Essential	Not Essential	Essential	Essential	Essential	Essential	Essential	Essential	Not Essential	0.7
Teaching problem solving skills to parents; problem solving	7	SP	Essential	Essential	Essential	Not Essential	Essential	Essential	Essential	Essential	Not Essential	Not Essential	0.7
Child assessment and screening	6	SP	Essential	Essential	Essential	Essential	Not Essential	Not Essential	Essential	Not Essential	Essential	Not Essential	0.6
Home visitor discipline regarding boundaries and limits of their role	6	SP	Not Essential	Essential	Essential	Not Essential	Essential	Essential	Not Essential	Essential	Not Essential	Essential	0.6
Organization/ program collaboration and outreach across the community	6	SP	Essential	Not Essential	Not Essential	Essential	Essential	Not Essential	Not Essential	Essential	Essential	Essential	0.6
Processing results from child screenings; Proecessing results from caregiver screenings; Feedback on behavior	6	SP	Essential	Essential	Essential	Not Essential	Essential	Not Essential	Essential	Not Essential	Essential	Not Essential	0.6
Program strengthening of service coordination	6	SP	Essential	Not Essential	Not Essential	Essential	Essential	Not Essential	Not Essential	Essential	Essential	Essential	0.6
Review behavior goal(s)	6	BCT; SP	Essential	Not Essential	Essential	Not Essential	Essential	Essential	Essential	Not Essential	Essential	Not Essential	0.6
Review outcome goals	6	BCT; SP	Not Essential	Not Essential	Essential	Not Essential	Essential	Essential	Essential	Essential	Essential	Not Essential	0.6
Teaching coping skills to parents	6	SP	Essential	Essential	Not Essential	Not Essential	Essential	Essential	Essential	Essential	Not Essential	Not Essential	0.6
Teaching goal setting skills to parents; goal setting behavior	6	SP	Essential	Essential	Not Essential	Not Essential	Essential	Essential	Essential	Essential	Not Essential	Not Essential	0.6
Action planning	5	BCT; SP	Essential	Not Essential	Essential	Not Essential	Essential	Not Essential	Essential	Not Essential	Essential	Not Essential	0.5
Appropriate frequency of visits by the home visitor	5	BCT; SP	Essential	Essential	Not Essential	Not Essential	Essential	Not Essential	Essential	Essential	Not Essential	Not Essential	0.5
Feedback on outcome(s) of behavior	5	BCT	Essential	Not Essential	Essential	Not Essential	Essential	Essential	Not Essential	Essential	Not Essential	Not Essential	0.5
Social support (emotional)	5	SP	Essential	Essential	Not Essential	Not Essential	Essential	Essential	Essential	Not Essential	Not Essential	Not Essential	0.5
Social support (practical)	5	SP	Essential	Essential	Not Essential	Not Essential	Essential	Essential	Essential	Not Essential	Not Essential	Not Essential	0.5
Home visitor modeling of desired behaviors; Demonstration of the behavior	4	SP	Not Essential	Essential	Essential	Not Essential	Essential	Not Essential	Not Essential	Essential	Not Essential	Not Essential	0.4
Home visitor observation of parent-child interactions; Monitoring behavior by others without feedback	4	SP	Not Essential	Essential	Essential	Not Essential	Not Essential	Not Essential	Essential	Essential	Not Essential	Not Essential	0.4
Home visitor providing informal social support for families; Social support (unspecified)	4	SP	Essential	Essential	Not Essential	Not Essential	Essential	Essential	Not Essential	Not Essential	Not Essential	Not Essential	0.4
Model is based on a parenting framework	4	SP	Essential	Essential	Not Essential	Not Essential	Not Essential	Not Essential	Essential	Essential	Not Essential	Not Essential	0.4
Professional development	4	SP	Essential	Essential	Essential	Not Essential	Not Essential	Not Essential	Not Essential	Not Essential	Not Essential	Essential	0.4
Recruitment of/outreach to parents	4	BCT; SP	Essential	Not Essential	Not Essential	Not Essential	Essential	Not Essential	Essential	Not Essential	Not Essential	Essential	0.4
Role play/ coaching; Behavioral practice/rehearsal	4	SP	Not Essential	Essential	Essential	Not Essential	Essential	Not Essential	Not Essential	Essential	Not Essential	Not Essential	0.4
Self-monitoring of behavior	4	BCT	Essential	Not Essential	Essential	Not Essential	Not Essential	Essential	Not Essential	Not Essential	Essential	Not Essential	0.4
Teaching goal setting skills to parents; Goal setting (outcome)	4	SP	Essential	Not Essential	Not Essential	Not Essential	Essential	Essential	Essential	Not Essential	Not Essential	Not Essential	0.4
Commitment	3	BCT	Not Essential	Not Essential	Essential	Not Essential	Essential	Essential	Not Essential	Not Essential	Not Essential	Not Essential	0.3	✔️
Generalisation of a target behavior	3	BCT	Essential	Not Essential	Essential	Not Essential	Not Essential	Not Essential	Essential	Not Essential	Not Essential	Not Essential	0.3
Home visitor facilitates client connection to cultural and/or spiritual resources	3	SP	Essential	Not Essential	Not Essential	Not Essential	Not Essential	Not Essential	Not Essential	Not Essential	Essential	Essential	0.3
Home visitor shares resources in client's Native language	3	SP	Not Essential	Essential	Essential	Not Essential	Not Essential	Not Essential	Not Essential	Not Essential	Not Essential	Essential	0.3
Teaching relaxation/ self-regulation skills to parents	3	SP	Not Essential	Essential	Not Essential	Not Essential	Essential	Not Essential	Not Essential	Essential	Not Essential	Not Essential	0.3
Focus on past success	2	BCT	Not Essential	Not Essential	Not Essential	Not Essential	Essential	Not Essential	Not Essential	Essential	Not Essential	Not Essential	0.2
Habit formation	2	BCT	Essential	Not Essential	Not Essential	Not Essential	Not Essential	Not Essential	Not Essential	Essential	Not Essential	Not Essential	0.2
Motivational interviewing	2	SP	Not Essential	Not Essential	Not Essential	Not Essential	Not Essential	Essential	Not Essential	Essential	Not Essential	Not Essential	0.2
Program is data driven	2	BCT; SP	Essential	Not Essential	Not Essential	Not Essential	Not Essential	Not Essential	Not Essential	Essential	Not Essential	Not Essential	0.2
Program trains staff on the prevalence, causes, and consequences of trauma	2	SP	Not Essential	Essential	Not Essential	Not Essential	Not Essential	Not Essential	Not Essential	Not Essential	Essential	Not Essential	0.2
Reflective supervision	2	SP	Essential	Essential	Not Essential	Not Essential	Not Essential	Not Essential	Not Essential	Not Essential	Not Essential	Not Essential	0.2
Restructuring the physical environment	2	BCT	Essential	Not Essential	Not Essential	Not Essential	Not Essential	Not Essential	Not Essential	Essential	Not Essential	Not Essential	0.2
Self-monitoring of outcome(s) of behavior	2	BCT	Not Essential	Not Essential	Not Essential	Not Essential	Not Essential	Essential	Not Essential	Not Essential	Essential	Not Essential	0.2
Valued self-identity	2	BCT	Not Essential	Not Essential	Not Essential	Not Essential	Essential	Not Essential	Not Essential	Not Essential	Not Essential	Essential	0.2
Avoidance/reducing exposure to cues for the behavior	1	BCT	Not Essential	Not Essential	Not Essential	Not Essential	Not Essential	Essential	Not Essential	Not Essential	Not Essential	Not Essential	0.1
Behavior substitution	1	BCT	Not Essential	Not Essential	Not Essential	Not Essential	Not Essential	Essential	Not Essential	Not Essential	Not Essential	Not Essential	0.1
Discrepancy between current behavior and goal	1	BCT; SP	Not Essential	Not Essential	Not Essential	Not Essential	Not Essential	Not Essential	Not Essential	Essential	Not Essential	Not Essential	0.1
Framing/reframing	1	BCT	Not Essential	Not Essential	Not Essential	Not Essential	Essential	Not Essential	Not Essential	Not Essential	Not Essential	Not Essential	0.1
Identity associated with changed behavior	1	BCT	Not Essential	Not Essential	Not Essential	Not Essential	Essential	Not Essential	Not Essential	Not Essential	Not Essential	Not Essential	0.1
Information about antecedents	1	BCT	Not Essential	Not Essential	Not Essential	Not Essential	Essential	Not Essential	Not Essential	Not Essential	Not Essential	Not Essential	0.1
Information about social and environmental consequences	1	BCT	Not Essential	Not Essential	Not Essential	Not Essential	Not Essential	Not Essential	Not Essential	Essential	Not Essential	Not Essential	0.1
Monitoring of emotional consequences	1	BCT	Not Essential	Not Essential	Not Essential	Not Essential	Essential	Not Essential	Not Essential	Not Essential	Not Essential	Not Essential	0.1
Monitoring outcome(s) of behavior by others without feedback	1	BCT	Essential	Not Essential	Not Essential	Not Essential	Not Essential	Not Essential	Not Essential	Not Essential	Not Essential	Not Essential	0.1
Prompts/cues	1	BCT	Not Essential	Not Essential	Not Essential	Not Essential	Not Essential	Not Essential	Essential	Not Essential	Not Essential	Not Essential	0.1
Reduce negative emotions	1	BCT	Not Essential	Not Essential	Not Essential	Not Essential	Essential	Not Essential	Not Essential	Not Essential	Not Essential	Not Essential	0.1
Restructuring the social environment	1	BCT	Not Essential	Not Essential	Not Essential	Not Essential	Not Essential	Not Essential	Not Essential	Essential	Not Essential	Not Essential	0.1
Salience of consequences	1	BCT	Not Essential	Not Essential	Not Essential	Not Essential	Not Essential	Not Essential	Not Essential	Essential	Not Essential	Not Essential	0.1
Self-talk	1	BCT	Not Essential	Not Essential	Not Essential	Not Essential	Essential	Not Essential	Not Essential	Not Essential	Not Essential	Not Essential	0.1
Verbal persuasion about capability	1	BCT	Not Essential	Not Essential	Not Essential	Not Essential	Essential	Not Essential	Not Essential	Not Essential	Not Essential	Not Essential	0.1
Adding objects to the environment	0	BCT	Not Essential	Not Essential	Not Essential	Not Essential	Not Essential	Not Essential	Not Essential	Not Essential	Not Essential	Not Essential	0
Anticipated regret	0	BCT	Not Essential	Not Essential	Not Essential	Not Essential	Not Essential	Not Essential	Not Essential	Not Essential	Not Essential	Not Essential	0
Associative learning	0	BCT	Not Essential	Not Essential	Not Essential	Not Essential	Not Essential	Not Essential	Not Essential	Not Essential	Not Essential	Not Essential	0
Behavior cost	0	BCT	Not Essential	Not Essential	Not Essential	Not Essential	Not Essential	Not Essential	Not Essential	Not Essential	Not Essential	Not Essential	0
Behavioral contract	0	BCT	Not Essential	Not Essential	Not Essential	Not Essential	Not Essential	Not Essential	Not Essential	Not Essential	Not Essential	Not Essential	0
Behavioral experiments	0	BCT	Not Essential	Not Essential	Not Essential	Not Essential	Not Essential	Not Essential	Not Essential	Not Essential	Not Essential	Not Essential	0
Biofeedback	0	BCT	Not Essential	Not Essential	Not Essential	Not Essential	Not Essential	Not Essential	Not Essential	Not Essential	Not Essential	Not Essential	0
Body changes	0	BCT	Not Essential	Not Essential	Not Essential	Not Essential	Not Essential	Not Essential	Not Essential	Not Essential	Not Essential	Not Essential	0
Comparative imagining of future outcomes	0	BCT	Not Essential	Not Essential	Not Essential	Not Essential	Not Essential	Not Essential	Not Essential	Not Essential	Not Essential	Not Essential	0
Conserving mental resources	0	BCT	Not Essential	Not Essential	Not Essential	Not Essential	Not Essential	Not Essential	Not Essential	Not Essential	Not Essential	Not Essential	0
Cue signalling reward	0	BCT	Not Essential	Not Essential	Not Essential	Not Essential	Not Essential	Not Essential	Not Essential	Not Essential	Not Essential	Not Essential	0
Distraction	0	BCT	Not Essential	Not Essential	Not Essential	Not Essential	Not Essential	Not Essential	Not Essential	Not Essential	Not Essential	Not Essential	0
Exposure	0	BCT	Not Essential	Not Essential	Not Essential	Not Essential	Not Essential	Not Essential	Not Essential	Not Essential	Not Essential	Not Essential	0
Future punishment	0	BCT	Not Essential	Not Essential	Not Essential	Not Essential	Not Essential	Not Essential	Not Essential	Not Essential	Not Essential	Not Essential	0
Graded tasks	0	BCT	Not Essential	Not Essential	Not Essential	Not Essential	Not Essential	Not Essential	Not Essential	Not Essential	Not Essential	Not Essential	0
Habit reversal	0	BCT	Not Essential	Not Essential	Not Essential	Not Essential	Not Essential	Not Essential	Not Essential	Not Essential	Not Essential	Not Essential	0
Home visitor sense of humor	0	BCT; SP	Not Essential	Not Essential	Not Essential	Not Essential	Not Essential	Not Essential	Not Essential	Not Essential	Not Essential	Not Essential	0
Identification of self as role model	0	BCT	Not Essential	Not Essential	Not Essential	Not Essential	Not Essential	Not Essential	Not Essential	Not Essential	Not Essential	Not Essential	0
Imaginary punishment	0	BCT	Not Essential	Not Essential	Not Essential	Not Essential	Not Essential	Not Essential	Not Essential	Not Essential	Not Essential	Not Essential	0
Imaginary reward	0	BCT	Not Essential	Not Essential	Not Essential	Not Essential	Not Essential	Not Essential	Not Essential	Not Essential	Not Essential	Not Essential	0
Incentive (outcome)	0	BCT	Not Essential	Not Essential	Not Essential	Not Essential	Not Essential	Not Essential	Not Essential	Not Essential	Not Essential	Not Essential	0
Incompatible beliefs	0	BCT	Not Essential	Not Essential	Not Essential	Not Essential	Not Essential	Not Essential	Not Essential	Not Essential	Not Essential	Not Essential	0
Information about emotional consequences	0	BCT	Not Essential	Not Essential	Not Essential	Not Essential	Not Essential	Not Essential	Not Essential	Not Essential	Not Essential	Not Essential	0
Information about others’ approval	0	BCT	Not Essential	Not Essential	Not Essential	Not Essential	Not Essential	Not Essential	Not Essential	Not Essential	Not Essential	Not Essential	0
Material incentive (behavior)	0	BCT	Not Essential	Not Essential	Not Essential	Not Essential	Not Essential	Not Essential	Not Essential	Not Essential	Not Essential	Not Essential	0
Material reward (behavior)	0	BCT	Not Essential	Not Essential	Not Essential	Not Essential	Not Essential	Not Essential	Not Essential	Not Essential	Not Essential	Not Essential	0
Mental rehearsal of successful performance	0	BCT	Not Essential	Not Essential	Not Essential	Not Essential	Not Essential	Not Essential	Not Essential	Not Essential	Not Essential	Not Essential	0
Non-specific incentive	0	BCT	Not Essential	Not Essential	Not Essential	Not Essential	Not Essential	Not Essential	Not Essential	Not Essential	Not Essential	Not Essential	0
Non-specific reward	0	BCT	Not Essential	Not Essential	Not Essential	Not Essential	Not Essential	Not Essential	Not Essential	Not Essential	Not Essential	Not Essential	0
Overcorrection	0	BCT	Not Essential	Not Essential	Not Essential	Not Essential	Not Essential	Not Essential	Not Essential	Not Essential	Not Essential	Not Essential	0
Paradoxical instructions	0	BCT	Not Essential	Not Essential	Not Essential	Not Essential	Not Essential	Not Essential	Not Essential	Not Essential	Not Essential	Not Essential	0
Pharmacological support	0	BCT	Not Essential	Not Essential	Not Essential	Not Essential	Not Essential	Not Essential	Not Essential	Not Essential	Not Essential	Not Essential	0
Pros and cons	0	BCT	Not Essential	Not Essential	Not Essential	Not Essential	Not Essential	Not Essential	Not Essential	Not Essential	Not Essential	Not Essential	0
Punishment	0	BCT	Not Essential	Not Essential	Not Essential	Not Essential	Not Essential	Not Essential	Not Essential	Not Essential	Not Essential	Not Essential	0
Re-attribution	0	BCT	Not Essential	Not Essential	Not Essential	Not Essential	Not Essential	Not Essential	Not Essential	Not Essential	Not Essential	Not Essential	0
Reduce prompts/cues	0	BCT	Not Essential	Not Essential	Not Essential	Not Essential	Not Essential	Not Essential	Not Essential	Not Essential	Not Essential	Not Essential	0
Reduce reward frequency	0	BCT	Not Essential	Not Essential	Not Essential	Not Essential	Not Essential	Not Essential	Not Essential	Not Essential	Not Essential	Not Essential	0
Remove access to the reward	0	BCT	Not Essential	Not Essential	Not Essential	Not Essential	Not Essential	Not Essential	Not Essential	Not Essential	Not Essential	Not Essential	0
Remove aversive stimulus	0	BCT	Not Essential	Not Essential	Not Essential	Not Essential	Not Essential	Not Essential	Not Essential	Not Essential	Not Essential	Not Essential	0
Remove punishment	0	BCT	Not Essential	Not Essential	Not Essential	Not Essential	Not Essential	Not Essential	Not Essential	Not Essential	Not Essential	Not Essential	0
Remove reward	0	BCT	Not Essential	Not Essential	Not Essential	Not Essential	Not Essential	Not Essential	Not Essential	Not Essential	Not Essential	Not Essential	0
Reward (outcome)	0	BCT	Not Essential	Not Essential	Not Essential	Not Essential	Not Essential	Not Essential	Not Essential	Not Essential	Not Essential	Not Essential	0
Reward alternative behavior	0	BCT	Not Essential	Not Essential	Not Essential	Not Essential	Not Essential	Not Essential	Not Essential	Not Essential	Not Essential	Not Essential	0
Reward approximation	0	BCT	Not Essential	Not Essential	Not Essential	Not Essential	Not Essential	Not Essential	Not Essential	Not Essential	Not Essential	Not Essential	0
Reward incompatible behavior	0	BCT	Not Essential	Not Essential	Not Essential	Not Essential	Not Essential	Not Essential	Not Essential	Not Essential	Not Essential	Not Essential	0
Rewarding completion	0	BCT	Not Essential	Not Essential	Not Essential	Not Essential	Not Essential	Not Essential	Not Essential	Not Essential	Not Essential	Not Essential	0
Satiation	0	BCT	Not Essential	Not Essential	Not Essential	Not Essential	Not Essential	Not Essential	Not Essential	Not Essential	Not Essential	Not Essential	0
Self-incentive	0	BCT	Not Essential	Not Essential	Not Essential	Not Essential	Not Essential	Not Essential	Not Essential	Not Essential	Not Essential	Not Essential	0
Self-reward	0	BCT	Not Essential	Not Essential	Not Essential	Not Essential	Not Essential	Not Essential	Not Essential	Not Essential	Not Essential	Not Essential	0
Situation-specific reward	0	BCT	Not Essential	Not Essential	Not Essential	Not Essential	Not Essential	Not Essential	Not Essential	Not Essential	Not Essential	Not Essential	0
Social comparison	0	BCT	Not Essential	Not Essential	Not Essential	Not Essential	Not Essential	Not Essential	Not Essential	Not Essential	Not Essential	Not Essential	0
Social incentive	0	BCT	Not Essential	Not Essential	Not Essential	Not Essential	Not Essential	Not Essential	Not Essential	Not Essential	Not Essential	Not Essential	0
Social reward	0	BCT	Not Essential	Not Essential	Not Essential	Not Essential	Not Essential	Not Essential	Not Essential	Not Essential	Not Essential	Not Essential	0
Vicarious consequences	0	BCT	Not Essential	Not Essential	Not Essential	Not Essential	Not Essential	Not Essential	Not Essential	Not Essential	Not Essential	Not Essential	0

## Sheet: Physical child dev
Outcome Domain: Promotion of healthy physical child development (e.g. healthy eating, breastfeeding)
Element(s)	Broad SPE Category 1	Broad SPE Category 2	Broad SPE Category 3	Broad SPE Category 4	Categorization	Rating categories				Rating categories
						Not necessary	Useful but not essential	Essential	Total possible	Not necessary	Useful but not essential	Essential	Retain SPE	Retained BCTs	Number of elements rated		Average score (0, 1, 2)
Creating an action plan based on child screenings	Home visiting process/ delivery elements				SP	0	0	6	6	0	0	1	1		1		2
Reflect on strategies to support results from caregiver screenings	Home visiting process/ delivery elements				SP	1	0	5	6	0.166667	0	0.833333	1		1		1.66667
Home visitor facilitates client connection to cultural and/or spiritual resources	Home visitor personal characteristics	Model philosophy elements			SP	0	3	3	6	0	0.5	0.5	1		1		1
Motivational interviewing	Home visiting process/ delivery elements				SP	1	4	1	6	0.166667	0.666667	0.166667	0		1		0.333333
Teaching coping skills to parents	Home visiting content elements	Home visiting process/ delivery elements			SP	1	2	3	6	0.166667	0.333333	0.5	1		1		1
Teaching relaxation/ self-regulation skills to parents	Home visiting content elements				SP	1	3	2	6	0.166667	0.5	0.333333	0		1		0.666667
Home visitor shares resources in client's Native language	Home visiting process/ delivery elements				SP	2	2	2	6	0.333333	0.333333	0.333333	0		1		0.666667
Providing clients with linkage to services	Home visiting content elements	Home visiting process/ delivery elements	Program implementation elements	Model philosophy elements	SP	0	1	5	6	0	0.166667	0.833333	1		1		1.66667
Child assessment and screening	Home visiting process/ delivery elements				SP	0	0	6	6	0	0	1	1		1		2
Maternal risk assessment and screening	Home visiting process/ delivery elements				SP	0	3	3	6	0	0.5	0.5	1		1		1
Reflective supervision	Program implementation elements				SP	0	3	3	6	0	0.5	0.5	1		1		1
Professional development	Program implementation elements				SP	0	2	4	6	0	0.333333	0.666667	1		1		1.33333
Proper workloads of staff/ supervisors	Program implementation elements				SP	0	0	6	6	0	0	1	1		1		2
Criteria for staff selection are appropriate for population served	Program implementation elements				SP	0	1	5	6	0	0.166667	0.833333	1		1		1.66667
Home visitor flexibility/ adaptability	Home visitor personal characteristics				SP	0	2	4	6	0	0.333333	0.666667	1		1		1.33333
Home visitor sense of humor	Home visitor personal characteristics				SP	0	6		6	0	1	0	0		1		0
Reliable home visitor	Home visitor personal characteristics				SP	0	0	6	6	0	0	1	1		1		2
Active listening	Home visiting process/ delivery elements				SP	0	1	5	6	0	0.166667	0.833333	1		1		1.66667
Relationship building	Home visiting process/ delivery elements	Home visitor personal characteristics			SP	0	0	6	6	0	0	1	1		1		2
Responsiveness and sensitivity	Home visiting process/ delivery elements	Home visitor personal characteristics			SP	0	1	5	6	0	0.166667	0.833333	1		1		1.66667
Home visitor demonstrates cultural humility	Home visiting process/ delivery elements	Home visitor personal characteristics			SP	0	1	5	6	0	0.166667	0.833333	1		1		1.66667
Empathetic communication	Home visiting process/ delivery elements	Home visitor personal characteristics			SP	0	1	5	6	0	0.166667	0.833333	1		1		1.66667
Home visitor discipline regarding boundaries and limits of their role	Home visiting process/ delivery elements	Home visitor personal characteristics			SP	0	4	2	6	0	0.666667	0.333333	0		1		0.666667
Program trains staff on the prevalence, causes, and consequences of trauma	Program implementation elements				SP	0	4	2	6	0	0.666667	0.333333	0		1		0.666667
Program strengthening of service coordination	Program implementation elements				SP	0	1	5	6	0	0.166667	0.833333	1		1		1.66667
Home visitor content mastery	Program implementation elements				SP	0	1	5	6	0	0.166667	0.833333	1		1		1.66667
Culture of quality for implementing program	Program implementation elements				SP	0	1	5	6	0	0.166667	0.833333	1		1		1.66667
Organization/ program collaboration and outreach across the community	Program implementation elements				SP	0	1	5	6	0	0.166667	0.833333	1		1		1.66667
Model is based on a parenting framework	Model philosophy elements				SP	2	1	3	6	0.333333	0.166667	0.5	1		1		1
Program is data driven	Program implementation elements	Model philosophy elements			SP	0	3	3	6	0	0.5	0.5	1		1		1
Recruitment of/outreach to parents	Program implementation elements				SP	0	2	4	6	0	0.333333	0.666667	1		1		1.33333
Appropriate frequency of visits by the home visitor	Program implementation elements				SP	0	1	5	6	0	0.166667	0.833333	1		1		1.66667
Home visitor adaptability with respect to setting and participation	Home visiting process/ delivery elements	Program implementation elements			SP	0	2	4	6	0	0.333333	0.666667	1		1		1.33333
Culturally informed knowledge of the home visitor	Home visitor personal characteristics	Program implementation elements			SP	0	4	2	6	0	0.666667	0.333333	0		1		0.666667
Home visitor understands, affirms, and respects cultural identity of clients	Home visitor personal characteristics	Model philosophy elements			SP	0	0	6	6	0	0	1	1		1		2
Culturally attuned and responsive approach with all staff training, strategies, materials	Program implementation elements				SP	0	3	3	6	0	0.5	0.5	1		1		1
Teaching goal setting skills to parents; goal setting behavior	Home visiting content elements	Home visiting process/ delivery elements			BCT; SP	0	1	5	6	0	0.166667	0.833333	1		1		1.66667
Teaching problem solving skills to parents; problem solving	Home visiting content elements	Home visiting process/ delivery elements			BCT; SP	0	1	5	6	0	0.166667	0.833333	1		1		1.66667
Teaching goal setting skills to parents; Goal setting (outcome)	Home visiting content elements	Home visiting process/ delivery elements			BCT; SP	0	2	3	5	0	0.4	0.6	1		1		1.2
Home visitor observation of parent-child interactions; Monitoring behavior by others without feedback	Home visiting process/ delivery elements				BCT; SP	1	3	2	6	0.166667	0.5	0.333333	0		1		0.666667
Processing results from child screenings; Proecessing results from caregiver screenings; Feedback on behavior	Home visiting process/ delivery elements				BCT; SP	0	1	5	6	0	0.166667	0.833333	1		1		1.66667
Home visitor providing informal social support for families; Social support (unspecified)	Home visiting process/ delivery elements				BCT; SP	1	2	3	6	0.166667	0.333333	0.5	1		1		1
Information sharing (by home visitor to client); Information about health consequences	Home visiting process/ delivery elements				BCT; SP	0	1	5	6	0	0.166667	0.833333	1		1		1.66667
Home visitor modeling of desired behaviors; Demonstration of the behavior	Home visiting process/ delivery elements				BCT; SP	0	4	2	6	0	0.666667	0.333333	0		1		0.666667
Role play/ coaching; Behavioral practice/rehearsal	Home visiting process/ delivery elements				BCT; SP	0	5	1	6	0	0.833333	0.166667	0		1		0.333333
Information sharing (by home visitor to client); Credible source	Home visiting content elements	Home visiting process/ delivery elements			BCT; SP	0	1	4	5	0	0.2	0.8	1		1		1.6
Action planning					BCT	0	2	2	4	0	0.5	0.5		1	1		1
Review behavior goal(s)					BCT	0	2	2	4	0	0.5	0.5		1	1		1
Discrepancy between current behavior and goal					BCT	1	2	1	4	0.25	0.5	0.25		0	1		0.5
Review outcome goals					BCT	0	2	1	3	0	0.666667	0.333333		0	1		0.666667
Behavioral contract					BCT	3	1	0	4	0.75	0.25	0		0	1		0
Commitment					BCT	1	2	1	4	0.25	0.5	0.25		0	1		0.5
Self-monitoring of behavior					BCT	1	1	2	4	0.25	0.25	0.5		1	1		1
Self-monitoring of outcome(s) of behavior					BCT	1	2	1	4	0.25	0.5	0.25		0	1		0.5
Monitoring outcome(s) of behavior by others without feedback					BCT	1	1	2	4	0.25	0.25	0.5		1	1		1
Biofeedback					BCT	3	1	0	4	0.75	0.25	0		0	1		0
Feedback on outcome(s) of behavior					BCT	1	1	2	4	0.25	0.25	0.5		1	1		1
Social support (practical)					BCT	1	1	2	4	0.25	0.25	0.5		1	1		1
Social support (emotional)					BCT	1	1	2	4	0.25	0.25	0.5		1	1		1
Instruction on how to perform a behavior					BCT	0	1	2	3	0	0.333333	0.666667		1	1		1.33333
Information about antecedents					BCT	0	4	0	4	0	1	0		0	1		0
Re-attribution					BCT	1	3	0	4	0.25	0.75	0		0	1		0
Behavioral experiments					BCT	2	2	0	4	0.5	0.5	0		0	1		0
Salience of consequences					BCT	1	3	0	4	0.25	0.75	0		0	1		0
Information about social and environmental consequences					BCT	1	2	1	4	0.25	0.5	0.25		0	1		0.5
Monitoring of emotional consequences					BCT	2	2	0	4	0.5	0.5	0		0	1		0
Anticipated regret					BCT	3	1	0	4	0.75	0.25	0		0	1		0
Information about emotional consequences					BCT	1	3	0	4	0.25	0.75	0		0	1		0
Social comparison					BCT	3	1	0	4	0.75	0.25	0		0	1		0
Information about others’ approval					BCT	3	1	0	4	0.75	0.25	0		0	1		0
Prompts/cues					BCT	1	2	1	4	0.25	0.5	0.25		0	1		0.5
Cue signalling reward					BCT	2	1	1	4	0.5	0.25	0.25		0	1		0.5
Reduce prompts/cues					BCT	2	2	0	4	0.5	0.5	0		0	1		0
Remove access to the reward					BCT	3	1	0	4	0.75	0.25	0		0	1		0
Remove aversive stimulus					BCT	2	1	1	4	0.5	0.25	0.25		0	1		0.5
Satiation					BCT	3	1		4	0.75	0.25	0		0	1		0
Exposure					BCT	3	0	1	4	0.75	0	0.25		0	1		0.5
Associative learning					BCT	3	0	1	4	0.75	0	0.25		0	1		0.5
Behavior substitution					BCT	2	1	1	4	0.5	0.25	0.25		0	1		0.5
Habit formation					BCT	1	1	2	4	0.25	0.25	0.5		1	1		1
Habit reversal					BCT	1	2	1	4	0.25	0.5	0.25		0	1		0.5
Overcorrection					BCT	3	1	0	4	0.75	0.25	0		0	1		0
Generalisation of a target behavior					BCT	1	1	2	4	0.25	0.25	0.5		1	1		1
Graded tasks					BCT	3	1	0	4	0.75	0.25	0		0	1		0
Pros and cons					BCT	1	2	1	4	0.25	0.5	0.25		0	1		0.5
Comparative imagining of future outcomes					BCT	0	4	0	4	0	1	0		0	1		0
Material incentive (behavior)					BCT	0	4	0	4	0	1	0		0	1		0
Material reward (behavior)					BCT	0	4	0	4	0	1	0		0	1		0
Non-specific reward					BCT	2	2	0	4	0.5	0.5	0		0	1		0
Social reward					BCT	2	2	0	4	0.5	0.5	0		0	1		0
Social incentive					BCT	3	1	0	4	0.75	0.25	0		0	1		0
Non-specific incentive					BCT	3	1	0	4	0.75	0.25	0		0	1		0
Self-incentive					BCT	1	2	1	4	0.25	0.5	0.25		0	1		0.5
Incentive (outcome)					BCT	0	3	0	3	0	1	0		0	1		0
Self-reward					BCT	0	4	0	4	0	1	0		0	1		0
Reward (outcome)					BCT	1	3	0	4	0.25	0.75	0		0	1		0
Future punishment					BCT	4	0	0	4	1	0	0		0	1		0
Pharmacological support					BCT	4	0	0	4	1	0	0		0	1		0
Reduce negative emotions					BCT	2	1	1	4	0.5	0.25	0.25		0	1		0.5
Conserving mental resources					BCT	2	2	0	4	0.5	0.5	0		0	1		0
Paradoxical instructions					BCT	4	0	0	4	1	0	0		0	1		0
Restructuring the physical environment					BCT	0	2	2	4	0	0.5	0.5		1	1		1
Restructuring the social environment					BCT	0	2	1	3	0	0.666667	0.333333		0	1		0.666667
Avoidance/reducing exposure to cues for the behavior					BCT	1	2	1	4	0.25	0.5	0.25		0	1		0.5
Distraction					BCT	2	2	0	4	0.5	0.5	0		0	1		0
Adding objects to the environment					BCT	1	3	0	4	0.25	0.75	0		0	1		0
Body changes					BCT	3	1	0	4	0.75	0.25	0		0	1		0
Identification of self as role model					BCT	2	2	0	4	0.5	0.5	0		0	1		0
Framing/reframing					BCT	2	1	1	4	0.5	0.25	0.25		0	1		0.5
Incompatible beliefs					BCT	2	2	0	4	0.5	0.5	0		0	1		0
Valued self-identity					BCT	2	2	0	4	0.5	0.5	0		0	1		0
Identity associated with changed behavior					BCT	2	2	0	4	0.5	0.5	0		0	1		0
Behavior cost					BCT	2	2	0	4	0.5	0.5	0		0	1		0
Punishment					BCT	4	0	0	4	1	0	0		0	1		0
Remove reward					BCT	3	1	0	4	0.75	0.25	0		0	1		0
Reward approximation					BCT	2	2	0	4	0.5	0.5	0		0	1		0
Rewarding completion					BCT	2	2	0	4	0.5	0.5	0		0	1		0
Situation-specific reward					BCT	2	2	0	4	0.5	0.5	0		0	1		0
Reward incompatible behavior					BCT	3	1	0	4	0.75	0.25	0		0	1		0
Reward alternative behavior					BCT	2	2	0	4	0.5	0.5	0		0	1		0
Reduce reward frequency					BCT	4	0	0	4	1	0	0		0	1		0
Remove punishment					BCT	4	0	0	4	1	0	0		0	1		0
Verbal persuasion about capability					BCT	0	3	1	4	0	0.75	0.25		0	1		0.5
Mental rehearsal of successful performance					BCT	1	2	1	4	0.25	0.5	0.25		0	1		0.5
Focus on past success					BCT	0	3	1	4	0	0.75	0.25		0	1		0.5
Self-talk					BCT	1	2	1	4	0.25	0.5	0.25		0	1		0.5
Imaginary punishment					BCT	4	0	0	4	1	0	0		0	1		0
Imaginary reward					BCT	2	2	0	4	0.5	0.5	0		0	1		0
Vicarious consequences					BCT	4	0	0	4	1	0	0		0	1		0
													Total	Total	Total	Number dropped
												Retained	36	11	129	82
												Removed	10	72

## Sheet: Soc-emotional learn
Outcome Domain: Promotion of social-emotional learning
Element(s)	Broad SPE Category 1	Broad SPE Category 2	Broad SPE Category 3	Broad SPE Category 4	Categorization	Rating categories				Rating categories
						Not necessary	Useful but not essential	Essential	Total possible	Not necessary	Useful but not essential	Essential	Retain SPE	Retained BCTs	Number of elements rated		Average score (0, 1, 2)
Creating an action plan based on child screenings	Home visiting process/ delivery elements				SP	0	0	6	6	0	0	1	1		1		2
Reflect on strategies to support results from caregiver screenings	Home visiting process/ delivery elements				SP	0	4	2	6	0	0.666667	0.333333	0		1		0.666667
Home visitor facilitates client connection to cultural and/or spiritual resources	Home visitor personal characteristics	Model philosophy elements			SP	1	3	2	6	0.166667	0.5	0.333333	0		1		0.666667
Motivational interviewing	Home visiting process/ delivery elements				SP	0	4	2	6	0	0.666667	0.333333	0		1		0.666667
Teaching coping skills to parents	Home visiting content elements	Home visiting process/ delivery elements			SP	0	1	5	6	0	0.166667	0.833333	1		1		1.66667
Teaching relaxation/ self-regulation skills to parents	Home visiting content elements				SP	0	3	3	6	0	0.5	0.5	1		1		1
Home visitor shares resources in client's Native language	Home visiting process/ delivery elements				SP	1	1	4	6	0.166667	0.166667	0.666667	1		1		1.33333
Providing clients with linkage to services	Home visiting content elements	Home visiting process/ delivery elements	Program implementation elements	Model philosophy elements	SP	0	2	4	6	0	0.333333	0.666667	1		1		1.33333
Child assessment and screening	Home visiting process/ delivery elements				SP	0	1	5	6	0	0.166667	0.833333	1		1		1.66667
Maternal risk assessment and screening	Home visiting process/ delivery elements				SP	1	0	5	6	0.166667	0	0.833333	1		1		1.66667
Reflective supervision	Program implementation elements				SP	0	3	3	6	0	0.5	0.5	1		1		1
Professional development	Program implementation elements				SP	0	2	4	6	0	0.333333	0.666667	1		1		1.33333
Proper workloads of staff/ supervisors	Program implementation elements				SP	0	0	6	6	0	0	1	1		1		2
Criteria for staff selection are appropriate for population served	Program implementation elements				SP	0	2	4	6	0	0.333333	0.666667	1		1		1.33333
Home visitor flexibility/ adaptability	Home visitor personal characteristics				SP	0	2	4	6	0	0.333333	0.666667	1		1		1.33333
Home visitor sense of humor	Home visitor personal characteristics				SP	0	6	0	6	0	1	0	0		1		0
Reliable home visitor	Home visitor personal characteristics				SP	0	0	6	6	0	0	1	1		1		2
Active listening	Home visiting process/ delivery elements				SP	0	1	5	6	0	0.166667	0.833333	1		1		1.66667
Relationship building	Home visiting process/ delivery elements	Home visitor personal characteristics			SP	0	0	6	6	0	0	1	1		1		2
Responsiveness and sensitivity	Home visiting process/ delivery elements	Home visitor personal characteristics			SP	0	0	6	6	0	0	1	1		1		2
Home visitor demonstrates cultural humility	Home visiting process/ delivery elements	Home visitor personal characteristics			SP	0	1	5	6	0	0.166667	0.833333	1		1		1.66667
Empathetic communication	Home visiting process/ delivery elements	Home visitor personal characteristics			SP	0	1	5	6	0	0.166667	0.833333	1		1		1.66667
Home visitor discipline regarding boundaries and limits of their role	Home visiting process/ delivery elements	Home visitor personal characteristics			SP	0	2	4	6	0	0.333333	0.666667	1		1		1.33333
Program trains staff on the prevalence, causes, and consequences of trauma	Program implementation elements				SP	0	3	3	6	0	0.5	0.5	1		1		1
Program strengthening of service coordination	Program implementation elements				SP	0	4	2	6	0	0.666667	0.333333	0		1		0.666667
Home visitor content mastery	Program implementation elements				SP	0	2	3	5	0	0.4	0.6	1		1		1.2
Culture of quality for implementing program	Program implementation elements				SP	0	2	4	6	0	0.333333	0.666667	1		1		1.33333
Organization/ program collaboration and outreach across the community	Program implementation elements				SP	1	3	2	6	0.166667	0.5	0.333333	0		1		0.666667
Model is based on a parenting framework	Model philosophy elements				SP	0	2	4	6	0	0.333333	0.666667	1		1		1.33333
Program is data driven	Program implementation elements	Model philosophy elements			SP	0	4	2	6	0	0.666667	0.333333	0		1		0.666667
Recruitment of/outreach to parents	Program implementation elements				SP	0	5	1	6	0	0.833333	0.166667	0		1		0.333333
Appropriate frequency of visits by the home visitor	Program implementation elements				SP	0	2	4	6	0	0.333333	0.666667	1		1		1.33333
Home visitor adaptability with respect to setting and participation	Home visiting process/ delivery elements	Program implementation elements			SP	0	2	4	6	0	0.333333	0.666667	1		1		1.33333
Culturally informed knowledge of the home visitor	Home visitor personal characteristics	Program implementation elements			SP	0	2	4	6	0	0.333333	0.666667	1		1		1.33333
Home visitor understands, affirms, and respects cultural identity of clients	Home visitor personal characteristics	Model philosophy elements			SP	0	1	5	6	0	0.166667	0.833333	1		1		1.66667
Culturally attuned and responsive approach with all staff training, strategies, materials	Program implementation elements				SP	0	2	4	6	0	0.333333	0.666667	1		1		1.33333
Teaching goal setting skills to parents; goal setting behavior	Home visiting content elements	Home visiting process/ delivery elements			BCT; SP	0	2	4	6	0	0.333333	0.666667	1		1		1.33333
Teaching problem solving skills to parents; problem solving	Home visiting content elements	Home visiting process/ delivery elements			BCT; SP	0	0	6	6	0	0	1	1		1		2
Teaching goal setting skills to parents; Goal setting (outcome)	Home visiting content elements	Home visiting process/ delivery elements			BCT; SP	0	3	2	5	0	0.6	0.4	0		1		0.8
Home visitor observation of parent-child interactions; Monitoring behavior by others without feedback	Home visiting process/ delivery elements				BCT; SP	0	3	3	6	0	0.5	0.5	1		1		1
Processing results from child screenings; Proecessing results from caregiver screenings; Feedback on behavior	Home visiting process/ delivery elements				BCT; SP	0	2	4	6	0	0.333333	0.666667	1		1		1.33333
Home visitor providing informal social support for families; Social support (unspecified)	Home visiting process/ delivery elements				BCT; SP	1	1	4	6	0.166667	0.166667	0.666667	1		1		1.33333
Information sharing (by home visitor to client); Information about health consequences	Home visiting process/ delivery elements				BCT; SP	0	3	3	6	0	0.5	0.5	1		1		1
Home visitor modeling of desired behaviors; Demonstration of the behavior	Home visiting process/ delivery elements				BCT; SP	0	3	3	6	0	0.5	0.5	1		1		1
Role play/ coaching; Behavioral practice/rehearsal	Home visiting process/ delivery elements				BCT; SP	0	3	3	6	0	0.5	0.5	1		1		1
Information sharing (by home visitor to client); Credible source	Home visiting content elements	Home visiting process/ delivery elements			BCT; SP	0	2	3	5	0	0.4	0.6	1		1		1.2
Action planning					BCT	1	3	1	5	0.2	0.6	0.2		0	1		0.4
Review behavior goal(s)					BCT	1	3	1	5	0.2	0.6	0.2		0	1		0.4
Discrepancy between current behavior and goal					BCT	1	3	1	5	0.2	0.6	0.2		0	1		0.4
Review outcome goals					BCT	1	3	1	5	0.2	0.6	0.2		0	1		0.4
Behavioral contract					BCT	3	2		5	0.6	0.4	0		0	1		0
Commitment					BCT	1	3	1	5	0.2	0.6	0.2		0	1		0.4
Self-monitoring of behavior					BCT	1	2	2	5	0.2	0.4	0.4		0	1		0.8
Self-monitoring of outcome(s) of behavior					BCT	1	3	1	5	0.2	0.6	0.2		0	1		0.4
Monitoring outcome(s) of behavior by others without feedback					BCT	1	3	1	5	0.2	0.6	0.2		0	1		0.4
Biofeedback					BCT	3	1	1	5	0.6	0.2	0.2		0	1		0.4
Feedback on outcome(s) of behavior					BCT	0	4	1	5	0	0.8	0.2		0	1		0.4
Social support (practical)					BCT	0	1	4	5	0	0.2	0.8		1	1		1.6
Social support (emotional)					BCT	0	1	4	5	0	0.2	0.8		1	1		1.6
Instruction on how to perform a behavior					BCT	0	2	3	5	0	0.4	0.6		1	1		1.2
Information about antecedents					BCT	0	5	0	5	0	1	0		0	1		0
Re-attribution					BCT	2	2	1	5	0.4	0.4	0.2		0	1		0.4
Behavioral experiments					BCT	3	1	1	5	0.6	0.2	0.2		0	1		0.4
Salience of consequences					BCT	2	3	0	5	0.4	0.6	0		0	1		0
Information about social and environmental consequences					BCT	3	2	0	5	0.6	0.4	0		0	1		0
Monitoring of emotional consequences					BCT	1	3	1	5	0.2	0.6	0.2		0	1		0.4
Anticipated regret					BCT	4	1	0	5	0.8	0.2	0		0	1		0
Information about emotional consequences					BCT	3	2	0	5	0.6	0.4	0		0	1		0
Social comparison					BCT	2	3	0	5	0.4	0.6	0		0	1		0
Information about others’ approval					BCT	3	2	0	5	0.6	0.4	0		0	1		0
Prompts/cues					BCT	2	2	1	5	0.4	0.4	0.2		0	1		0.4
Cue signalling reward					BCT	3	2	0	5	0.6	0.4	0		0	1		0
Reduce prompts/cues					BCT	3	2	0	5	0.6	0.4	0		0	1		0
Remove access to the reward					BCT	4	1	0	5	0.8	0.2	0		0	1		0
Remove aversive stimulus					BCT	4	1	0	5	0.8	0.2	0		0	1		0
Satiation					BCT	2	2	1	5	0.4	0.4	0.2		0	1		0.4
Exposure					BCT	2	1	2	5	0.4	0.2	0.4		0	1		0.8
Associative learning					BCT	2	1	2	5	0.4	0.2	0.4		0	1		0.8
Behavior substitution					BCT	3	1	1	5	0.6	0.2	0.2		0	1		0.4
Habit formation					BCT	2	1	2	5	0.4	0.2	0.4		0	1		0.8
Habit reversal					BCT	2	2	1	5	0.4	0.4	0.2		0	1		0.4
Overcorrection					BCT	3	2	0	5	0.6	0.4	0		0	1		0
Generalisation of a target behavior					BCT	1	4	0	5	0.2	0.8	0		0	1		0
Graded tasks					BCT	2	3	0	5	0.4	0.6	0		0	1		0
Pros and cons					BCT	2	2	1	5	0.4	0.4	0.2		0	1		0.4
Comparative imagining of future outcomes					BCT	2	3	0	5	0.4	0.6	0		0	1		0
Material incentive (behavior)					BCT	3	2	0	5	0.6	0.4	0		0	1		0
Material reward (behavior)					BCT	3	2	0	5	0.6	0.4	0		0	1		0
Non-specific reward					BCT	3	2	0	5	0.6	0.4	0		0	1		0
Social reward					BCT	2	3	0	5	0.4	0.6	0		0	1		0
Social incentive					BCT	2	3	0	5	0.4	0.6	0		0	1		0
Non-specific incentive					BCT	4	1	0	5	0.8	0.2	0		0	1		0
Self-incentive					BCT	2	3	0	5	0.4	0.6	0		0	1		0
Incentive (outcome)					BCT	2	3	0	5	0.4	0.6	0		0	1		0
Self-reward					BCT	2	3	0	5	0.4	0.6	0		0	1		0
Reward (outcome)					BCT	3	2	0	5	0.6	0.4	0		0	1		0
Future punishment					BCT	5	0	0	5	1	0	0		0	1		0
Pharmacological support					BCT	4	1	0	5	0.8	0.2	0		0	1		0
Reduce negative emotions					BCT	1	3	0	4	0.25	0.75	0		0	1		0
Conserving mental resources					BCT	2	3	0	5	0.4	0.6	0		0	1		0
Paradoxical instructions					BCT	5	0	0	5	1	0	0		0	1		0
Restructuring the physical environment					BCT	0	4	1	5	0	0.8	0.2		0	1		0.4
Restructuring the social environment					BCT	0	4	1	5	0	0.8	0.2		0	1		0.4
Avoidance/reducing exposure to cues for the behavior					BCT	2	3	0	5	0.4	0.6	0		0	1		0
Distraction					BCT	2	3	0	5	0.4	0.6	0		0	1		0
Adding objects to the environment					BCT	2	3	0	5	0.4	0.6	0		0	1		0
Body changes					BCT	4	1	0	5	0.8	0.2	0		0	1		0
Identification of self as role model					BCT	2	3	0	5	0.4	0.6	0		0	1		0
Framing/reframing					BCT	1	4	0	5	0.2	0.8	0		0	1		0
Incompatible beliefs					BCT	3	2	0	5	0.6	0.4	0		0	1		0
Valued self-identity					BCT	2	3	0	5	0.4	0.6	0		0	1		0
Identity associated with changed behavior					BCT	3	2	0	5	0.6	0.4	0		0	1		0
Behavior cost					BCT	4	1	0	5	0.8	0.2	0		0	1		0
Punishment					BCT	5		0	5	1	0	0		0	1		0
Remove reward					BCT	4	1		5	0.8	0.2	0		0	1		0
Reward approximation					BCT	4	1	0	5	0.8	0.2	0		0	1		0
Rewarding completion					BCT	4	1	0	5	0.8	0.2	0		0	1		0
Situation-specific reward					BCT	3	2	0	5	0.6	0.4	0		0	1		0
Reward incompatible behavior					BCT	4	1	0	5	0.8	0.2	0		0	1		0
Reward alternative behavior					BCT	3	2	0	5	0.6	0.4	0		0	1		0
Reduce reward frequency					BCT	4	1	0	5	0.8	0.2	0		0	1		0
Remove punishment					BCT	5	0	0	5	1	0	0		0	1		0
Verbal persuasion about capability					BCT	2	2	1	5	0.4	0.4	0.2		0	1		0.4
Mental rehearsal of successful performance					BCT	1	3	1	5	0.2	0.6	0.2		0	1		0.4
Focus on past success					BCT	2	2	1	5	0.4	0.4	0.2		0	1		0.4
Self-talk					BCT	1	3	1	5	0.2	0.6	0.2		0	1		0.4
Imaginary punishment					BCT	4	1	0	5	0.8	0.2	0		0	1		0
Imaginary reward					BCT	2	3	0	5	0.4	0.6	0		0	1		0
Vicarious consequences					BCT	2	3	0	5	0.4	0.6	0		0	1		0
													Total	Total	Total	Number dropped		Perent removed
													37	3	129	89		1
												Removed	9	80

## Sheet: Cognitive dev
Outcome Domain: Improving cognitive development (e.g. language development)
Element(s)	Broad SPE Category 1	Broad SPE Category 2	Broad SPE Category 3	Broad SPE Category 4	Categorization	Rating categories				Rating categories
						Not necessary	Useful but not essential	Essential	Total possible	Not necessary	Useful but not essential	Essential	Retain SPE	Retained BCTs	Number of elements rated		Average score (0, 1, 2)
Creating an action plan based on child screenings	Home visiting process/ delivery elements				SP	0	1	6	7	0	0.142857	0.857143	1		1		1.71429
Reflect on strategies to support results from caregiver screenings	Home visiting process/ delivery elements				SP	0	5	2	7	0	0.714286	0.285714	0		1		0.571429
Home visitor facilitates client connection to cultural and/or spiritual resources	Home visitor personal characteristics	Model philosophy elements			SP	1	4	2	7	0.142857	0.571429	0.285714	0		1		0.571429
Motivational interviewing	Home visiting process/ delivery elements				SP	2	5	0	7	0.285714	0.714286	0	0		1		0
Teaching coping skills to parents	Home visiting content elements	Home visiting process/ delivery elements			SP	1	6	0	7	0.142857	0.857143	0	0		1		0
Teaching relaxation/ self-regulation skills to parents	Home visiting content elements				SP	2	4	1	7	0.285714	0.571429	0.142857	0		1		0.285714
Home visitor shares resources in client's Native language	Home visiting process/ delivery elements				SP	0	3	4	7	0	0.428571	0.571429	1		1		1.14286
Providing clients with linkage to services	Home visiting content elements	Home visiting process/ delivery elements	Program implementation elements	Model philosophy elements	SP	2	1	4	7	0.285714	0.142857	0.571429	1		1		1.14286
Child assessment and screening	Home visiting process/ delivery elements				SP	0	0	7	7	0	0	1	1		1		2
Maternal risk assessment and screening	Home visiting process/ delivery elements				SP	0	2	5	7	0	0.285714	0.714286	1		1		1.42857
Reflective supervision	Program implementation elements				SP	2	3	2	7	0.285714	0.428571	0.285714	0		1		0.571429
Professional development	Program implementation elements				SP	1	1	5	7	0.142857	0.142857	0.714286	1		1		1.42857
Proper workloads of staff/ supervisors	Program implementation elements				SP	1	1	5	7	0.142857	0.142857	0.714286	1		1		1.42857
Criteria for staff selection are appropriate for population served	Program implementation elements				SP	1	1	5	7	0.142857	0.142857	0.714286	1		1		1.42857
Home visitor flexibility/ adaptability	Home visitor personal characteristics				SP	0	3	4	7	0	0.428571	0.571429	1		1		1.14286
Home visitor sense of humor	Home visitor personal characteristics				SP	1	6	0	7	0.142857	0.857143	0	0		1		0
Reliable home visitor	Home visitor personal characteristics				SP	0	3	4	7	0	0.428571	0.571429	1		1		1.14286
Active listening	Home visiting process/ delivery elements				SP	0	4	3	7	0	0.571429	0.428571	0		1		0.857143
Relationship building	Home visiting process/ delivery elements	Home visitor personal characteristics			SP	0	2	5	7	0	0.285714	0.714286	1		1		1.42857
Responsiveness and sensitivity	Home visiting process/ delivery elements	Home visitor personal characteristics			SP	0	2	5	7	0	0.285714	0.714286	1		1		1.42857
Home visitor demonstrates cultural humility	Home visiting process/ delivery elements	Home visitor personal characteristics			SP	0	1	6	7	0	0.142857	0.857143	1		1		1.71429
Empathetic communication	Home visiting process/ delivery elements	Home visitor personal characteristics			SP	0	4	4	8	0	0.5	0.5	1		1		1
Home visitor discipline regarding boundaries and limits of their role	Home visiting process/ delivery elements	Home visitor personal characteristics			SP	1	3	4	8	0.125	0.375	0.5	1		1		1
Program trains staff on the prevalence, causes, and consequences of trauma	Program implementation elements				SP	1	6	1	8	0.125	0.75	0.125	0		1		0.25
Program strengthening of service coordination	Program implementation elements				SP	1	4	3	8	0.125	0.5	0.375	0		1		0.75
Home visitor content mastery	Program implementation elements				SP	0	2	6	8	0	0.25	0.75	1		1		1.5
Culture of quality for implementing program	Program implementation elements				SP	0	4	4	8	0	0.5	0.5	1		1		1
Organization/ program collaboration and outreach across the community	Program implementation elements				SP	2	3	3	8	0.25	0.375	0.375	0		1		0.75
Model is based on a parenting framework	Model philosophy elements				SP	1	4	3	8	0.125	0.5	0.375	0		1		0.75
Program is data driven	Program implementation elements	Model philosophy elements			SP	0	5	3	8	0	0.625	0.375	0		1		0.75
Recruitment of/outreach to parents	Program implementation elements				SP	1	4	3	8	0.125	0.5	0.375	0		1		0.75
Appropriate frequency of visits by the home visitor	Program implementation elements				SP	0	5	3	8	0	0.625	0.375	0		1		0.75
Home visitor adaptability with respect to setting and participation	Home visiting process/ delivery elements	Program implementation elements			SP	1	1	6	8	0.125	0.125	0.75	1		1		1.5
Culturally informed knowledge of the home visitor	Home visitor personal characteristics	Program implementation elements			SP	0	2	5	7	0	0.285714	0.714286	1		1		1.42857
Home visitor understands, affirms, and respects cultural identity of clients	Home visitor personal characteristics	Model philosophy elements			SP	0	1	7	8	0	0.125	0.875	1		1		1.75
Culturally attuned and responsive approach with all staff training, strategies, materials	Program implementation elements				SP	0	2	6	8	0	0.25	0.75	1		1		1.5
Teaching goal setting skills to parents; goal setting behavior	Home visiting content elements	Home visiting process/ delivery elements			BCT; SP	0	5	3	8	0	0.625	0.375	0		1		0.75
Teaching problem solving skills to parents; problem solving	Home visiting content elements	Home visiting process/ delivery elements			BCT; SP	0	4	4	8	0	0.5	0.5	1		1		1
Teaching goal setting skills to parents; Goal setting (outcome)	Home visiting content elements	Home visiting process/ delivery elements			BCT; SP	0	5	2	7	0	0.714286	0.285714	0		1		0.571429
Home visitor observation of parent-child interactions; Monitoring behavior by others without feedback	Home visiting process/ delivery elements				BCT; SP	0	3	5	8	0	0.375	0.625	1		1		1.25
Processing results from child screenings; Proecessing results from caregiver screenings; Feedback on behavior	Home visiting process/ delivery elements				BCT; SP	0	1	7	8	0	0.125	0.875	1		1		1.75
Home visitor providing informal social support for families; Social support (unspecified)	Home visiting process/ delivery elements				BCT; SP	1	5	2	8	0.125	0.625	0.25	0		1		0.5
Information sharing (by home visitor to client); Information about health consequences	Home visiting process/ delivery elements				BCT; SP	0	5	3	8	0	0.625	0.375	0		1		0.75
Home visitor modeling of desired behaviors; Demonstration of the behavior	Home visiting process/ delivery elements				BCT; SP	0	3	5	8	0	0.375	0.625	1		1		1.25
Role play/ coaching; Behavioral practice/rehearsal	Home visiting process/ delivery elements				BCT; SP	0	2	6	8	0	0.25	0.75	1		1		1.5
Information sharing (by home visitor to client); Credible source	Home visiting content elements	Home visiting process/ delivery elements			BCT; SP	1	0	6	7	0.142857	0	0.857143	1		1		1.71429
Action planning					BCT	0	2	5	7	0	0.285714	0.714286		1	1		1.42857
Review behavior goal(s)					BCT	0	2	5	7	0	0.285714	0.714286		1	1		1.42857
Discrepancy between current behavior and goal					BCT	0	4	3	7	0	0.571429	0.428571		0	1		0.857143
Review outcome goals					BCT	0	3	3	6	0	0.5	0.5		1	1		1
Behavioral contract					BCT	1	6	0	7	0.142857	0.857143	0		0	1		0
Commitment					BCT	1	2	4	7	0.142857	0.285714	0.571429		1	1		1.14286
Self-monitoring of behavior					BCT	0	3	4	7	0	0.428571	0.571429		1	1		1.14286
Self-monitoring of outcome(s) of behavior					BCT	0	4	3	7	0	0.571429	0.428571		0	1		0.857143
Monitoring outcome(s) of behavior by others without feedback					BCT	2	5	0	7	0.285714	0.714286	0		0	1		0
Biofeedback					BCT	3	2	2	7	0.428571	0.285714	0.285714		0	1		0.571429
Feedback on outcome(s) of behavior					BCT	0	0	7	7	0	0	1		1	1		2
Social support (practical)					BCT	0	5	2	7	0	0.714286	0.285714		0	1		0.571429
Social support (emotional)					BCT	0	5	2	7	0	0.714286	0.285714		0	1		0.571429
Instruction on how to perform a behavior					BCT	0	1	6	7	0	0.142857	0.857143		1	1		1.71429
Information about antecedents					BCT	1	4	2	7	0.142857	0.571429	0.285714		0	1		0.571429
Re-attribution					BCT	2	2	3	7	0.285714	0.285714	0.428571		0	1		0.857143
Behavioral experiments					BCT	3	3	1	7	0.428571	0.428571	0.142857		0	1		0.285714
Salience of consequences					BCT	2	3	2	7	0.285714	0.428571	0.285714		0	1		0.571429
Information about social and environmental consequences					BCT	2	3	2	7	0.285714	0.428571	0.285714		0	1		0.571429
Monitoring of emotional consequences					BCT	2	4	1	7	0.285714	0.571429	0.142857		0	1		0.285714
Anticipated regret					BCT	4	2	1	7	0.571429	0.285714	0.142857		0	1		0.285714
Information about emotional consequences					BCT	3	3	1	7	0.428571	0.428571	0.142857		0	1		0.285714
Social comparison					BCT	3	3	1	7	0.428571	0.428571	0.142857		0	1		0.285714
Information about others’ approval					BCT	3	2	2	7	0.428571	0.285714	0.285714		0	1		0.571429
Prompts/cues					BCT	1	3	3	7	0.142857	0.428571	0.428571		0	1		0.857143
Cue signalling reward					BCT	3	3	1	7	0.428571	0.428571	0.142857		0	1		0.285714
Reduce prompts/cues					BCT	4	1	2	7	0.571429	0.142857	0.285714		0	1		0.571429
Remove access to the reward					BCT	5	2	0	7	0.714286	0.285714	0		0	1		0
Remove aversive stimulus					BCT	3	3	1	7	0.428571	0.428571	0.142857		0	1		0.285714
Satiation					BCT	4	3		7	0.571429	0.428571	0		0	1		0
Exposure					BCT	4	3		7	0.571429	0.428571	0		0	1		0
Associative learning					BCT	4	1	2	7	0.571429	0.142857	0.285714		0	1		0.571429
Behavior substitution					BCT	2	4	1	7	0.285714	0.571429	0.142857		0	1		0.285714
Habit formation					BCT	1	4	2	7	0.142857	0.571429	0.285714		0	1		0.571429
Habit reversal					BCT	1	4	2	7	0.142857	0.571429	0.285714		0	1		0.571429
Overcorrection					BCT	5	2	0	7	0.714286	0.285714	0		0	1		0
Generalisation of a target behavior					BCT	1	2	4	7	0.142857	0.285714	0.571429		1	1		1.14286
Graded tasks					BCT	2	4	1	7	0.285714	0.571429	0.142857		0	1		0.285714
Pros and cons					BCT	3	3	1	7	0.428571	0.428571	0.142857		0	1		0.285714
Comparative imagining of future outcomes					BCT	1	5	1	7	0.142857	0.714286	0.142857		0	1		0.285714
Material incentive (behavior)					BCT	4	3	0	7	0.571429	0.428571	0		0	1		0
Material reward (behavior)					BCT	4	3	0	7	0.571429	0.428571	0		0	1		0
Non-specific reward					BCT	4	3	0	7	0.571429	0.428571	0		0	1		0
Social reward					BCT	3	3	1	7	0.428571	0.428571	0.142857		0	1		0.285714
Social incentive					BCT	3	4	0	7	0.428571	0.571429	0		0	1		0
Non-specific incentive					BCT	4	3	0	7	0.571429	0.428571	0		0	1		0
Self-incentive					BCT	2	3	1	6	0.333333	0.5	0.166667		0	1		0.333333
Incentive (outcome)					BCT	4	2	1	7	0.571429	0.285714	0.142857		0	1		0.285714
Self-reward					BCT	2	4	1	7	0.285714	0.571429	0.142857		0	1		0.285714
Reward (outcome)					BCT	4	1	2	7	0.571429	0.142857	0.285714		0	1		0.571429
Future punishment					BCT	5	2	0	7	0.714286	0.285714	0		0	1		0
Pharmacological support					BCT	4	3	0	7	0.571429	0.428571	0		0	1		0
Reduce negative emotions					BCT	3	3	1	7	0.428571	0.428571	0.142857		0	1		0.285714
Conserving mental resources					BCT	3	3	1	7	0.428571	0.428571	0.142857		0	1		0.285714
Paradoxical instructions					BCT	6	1	0	7	0.857143	0.142857	0		0	1		0
Restructuring the physical environment					BCT	2	4	1	7	0.285714	0.571429	0.142857		0	1		0.285714
Restructuring the social environment					BCT	2	5	0	7	0.285714	0.714286	0		0	1		0
Avoidance/reducing exposure to cues for the behavior					BCT	4	3	0	7	0.571429	0.428571	0		0	1		0
Distraction					BCT	5	2	0	7	0.714286	0.285714	0		0	1		0
Adding objects to the environment					BCT	1	5	1	7	0.142857	0.714286	0.142857		0	1		0.285714
Body changes					BCT	6	1	0	7	0.857143	0.142857	0		0	1		0
Identification of self as role model					BCT	2	4	1	7	0.285714	0.571429	0.142857		0	1		0.285714
Framing/reframing					BCT	3	3	1	7	0.428571	0.428571	0.142857		0	1		0.285714
Incompatible beliefs					BCT	4	2	1	7	0.571429	0.285714	0.142857		0	1		0.285714
Valued self-identity					BCT	4	2	1	7	0.571429	0.285714	0.142857		0	1		0.285714
Identity associated with changed behavior					BCT	5	1	1	7	0.714286	0.142857	0.142857		0	1		0.285714
Behavior cost					BCT	5	1	1	7	0.714286	0.142857	0.142857		0	1		0.285714
Punishment					BCT	5	1	1	7	0.714286	0.142857	0.142857		0	1		0.285714
Remove reward					BCT	5	2	0	7	0.714286	0.285714	0		0	1		0
Reward approximation					BCT	4	2	1	7	0.571429	0.285714	0.142857		0	1		0.285714
Rewarding completion					BCT	5	1	1	7	0.714286	0.142857	0.142857		0	1		0.285714
Situation-specific reward					BCT	5	2	0	7	0.714286	0.285714	0		0	1		0
Reward incompatible behavior					BCT	5	2	0	7	0.714286	0.285714	0		0	1		0
Reward alternative behavior					BCT	4	3	0	7	0.571429	0.428571	0		0	1		0
Reduce reward frequency					BCT	4	3	0	7	0.571429	0.428571	0		0	1		0
Remove punishment					BCT	5	2	0	7	0.714286	0.285714	0		0	1		0
Verbal persuasion about capability					BCT	2	5	0	7	0.285714	0.714286	0		0	1		0
Mental rehearsal of successful performance					BCT	2	4	1	7	0.285714	0.571429	0.142857		0	1		0.285714
Focus on past success					BCT	2	5	0	7	0.285714	0.714286	0		0	1		0
Self-talk					BCT	2	4	1	7	0.285714	0.571429	0.142857		0	1		0.285714
Imaginary punishment					BCT	5	2	0	7	0.714286	0.285714	0		0	1		0
Imaginary reward					BCT	4	3	0	7	0.571429	0.428571	0		0	1		0
Vicarious consequences					BCT	2	4	1	7	0.285714	0.571429	0.142857		0	1		0.285714
													Total	Total	Total	Number dropped		Perent removed
													27	8	129	94		1
												Removed	19	75

## Sheet: Referrals
Outcome Domain: Linkages and coordination of referrals for other community resources and supports
Element(s)	Broad SPE Category 1	Broad SPE Category 2	Broad SPE Category 3	Broad SPE Category 4	Categorization	Rating categories				Rating categories
						Not necessary	Useful but not essential	Essential	Total possible	Not necessary	Useful but not essential	Essential	Retain SPE	Retained BCTs	Number of elements rated		Average score (0, 1, 2)
Creating an action plan based on child screenings	Home visiting process/ delivery elements				SP	1	1	3	5	0.2	0.2	0.6	1		1		1.2
Reflect on strategies to support results from caregiver screenings	Home visiting process/ delivery elements				SP	1	1	3	5	0.2	0.2	0.6	1		1		1.2
Home visitor facilitates client connection to cultural and/or spiritual resources	Home visitor personal characteristics	Model philosophy elements			SP	1	2	2	5	0.2	0.4	0.4	0		1		0.8
Motivational interviewing	Home visiting process/ delivery elements				SP	1	2	2	5	0.2	0.4	0.4	0		1		0.8
Teaching coping skills to parents	Home visiting content elements	Home visiting process/ delivery elements			SP	2	2	1	5	0.4	0.4	0.2	0		1		0.4
Teaching relaxation/ self-regulation skills to parents	Home visiting content elements				SP	3	2	0	5	0.6	0.4	0	0		1		0
Home visitor shares resources in client's Native language	Home visiting process/ delivery elements				SP	0	3	2	5	0	0.6	0.4	0		1		0.8
Providing clients with linkage to services	Home visiting content elements	Home visiting process/ delivery elements	Program implementation elements	Model philosophy elements	SP	0	0	5	5	0	0	1	1		1		2
Child assessment and screening	Home visiting process/ delivery elements				SP	0	1	4	5	0	0.2	0.8	1		1		1.6
Maternal risk assessment and screening	Home visiting process/ delivery elements				SP	0	1	4	5	0	0.2	0.8	1		1		1.6
Reflective supervision	Program implementation elements				SP	2	3	0	5	0.4	0.6	0	0		1		0
Professional development	Program implementation elements				SP	1	3	1	5	0.2	0.6	0.2	0		1		0.4
Proper workloads of staff/ supervisors	Program implementation elements				SP	0	1	4	5	0	0.2	0.8	1		1		1.6
Criteria for staff selection are appropriate for population served	Program implementation elements				SP	1	1	3	5	0.2	0.2	0.6	1		1		1.2
Home visitor flexibility/ adaptability	Home visitor personal characteristics				SP	0	2	3	5	0	0.4	0.6	1		1		1.2
Home visitor sense of humor	Home visitor personal characteristics				SP	1	4	0	5	0.2	0.8	0	0		1		0
Reliable home visitor	Home visitor personal characteristics				SP	0	2	3	5	0	0.4	0.6	1		1		1.2
Active listening	Home visiting process/ delivery elements				SP	1	0	4	5	0.2	0	0.8	1		1		1.6
Relationship building	Home visiting process/ delivery elements	Home visitor personal characteristics			SP	0	1	4	5	0	0.2	0.8	1		1		1.6
Responsiveness and sensitivity	Home visiting process/ delivery elements	Home visitor personal characteristics			SP	1	0	4	5	0.2	0	0.8	1		1		1.6
Home visitor demonstrates cultural humility	Home visiting process/ delivery elements	Home visitor personal characteristics			SP	1	0	4	5	0.2	0	0.8	1		1		1.6
Empathetic communication	Home visiting process/ delivery elements	Home visitor personal characteristics			SP	1	2	2	5	0.2	0.4	0.4	0		1		0.8
Home visitor discipline regarding boundaries and limits of their role	Home visiting process/ delivery elements	Home visitor personal characteristics			SP	0	3	2	5	0	0.6	0.4	0		1		0.8
Program trains staff on the prevalence, causes, and consequences of trauma	Program implementation elements				SP	2	3	0	5	0.4	0.6	0	0		1		0
Program strengthening of service coordination	Program implementation elements				SP	0	1	4	5	0	0.2	0.8	1		1		1.6
Home visitor content mastery	Program implementation elements				SP	1	1	3	5	0.2	0.2	0.6	1		1		1.2
Culture of quality for implementing program	Program implementation elements				SP	1	2	2	5	0.2	0.4	0.4	0		1		0.8
Organization/ program collaboration and outreach across the community	Program implementation elements				SP	0	0	5	5	0	0	1	1		1		2
Model is based on a parenting framework	Model philosophy elements				SP	2	2	1	5	0.4	0.4	0.2	0		1		0.4
Program is data driven	Program implementation elements	Model philosophy elements			SP	0	3	2	5	0	0.6	0.4	0		1		0.8
Recruitment of/outreach to parents	Program implementation elements				SP	2	2	1	5	0.4	0.4	0.2	0		1		0.4
Appropriate frequency of visits by the home visitor	Program implementation elements				SP	1	2	2	5	0.2	0.4	0.4	0		1		0.8
Home visitor adaptability with respect to setting and participation	Home visiting process/ delivery elements	Program implementation elements			SP	1	1	3	5	0.2	0.2	0.6	1		1		1.2
Culturally informed knowledge of the home visitor	Home visitor personal characteristics	Program implementation elements			SP	0	1	4	5	0	0.2	0.8	1		1		1.6
Home visitor understands, affirms, and respects cultural identity of clients	Home visitor personal characteristics	Model philosophy elements			SP	0	2	3	5	0	0.4	0.6	1		1		1.2
Culturally attuned and responsive approach with all staff training, strategies, materials	Program implementation elements				SP	0	1	4	5	0	0.2	0.8	1		1		1.6
Teaching goal setting skills to parents; goal setting behavior	Home visiting content elements	Home visiting process/ delivery elements			BCT; SP	2	2	1	5	0.4	0.4	0.2	0		1		0.4
Teaching problem solving skills to parents; problem solving	Home visiting content elements	Home visiting process/ delivery elements			BCT; SP	1	3	1	5	0.2	0.6	0.2	0		1		0.4
Teaching goal setting skills to parents; Goal setting (outcome)	Home visiting content elements	Home visiting process/ delivery elements			BCT; SP	2	1	1	4	0.5	0.25	0.25	0		1		0.5
Home visitor observation of parent-child interactions; Monitoring behavior by others without feedback	Home visiting process/ delivery elements				BCT; SP	2	3	0	5	0.4	0.6	0	0		1		0
Processing results from child screenings; Proecessing results from caregiver screenings; Feedback on behavior	Home visiting process/ delivery elements				BCT; SP	1	3	1	5	0.2	0.6	0.2	0		1		0.4
Home visitor providing informal social support for families; Social support (unspecified)	Home visiting process/ delivery elements				BCT; SP	2	2	1	5	0.4	0.4	0.2	0		1		0.4
Information sharing (by home visitor to client); Information about health consequences	Home visiting process/ delivery elements				BCT; SP	1	1	3	5	0.2	0.2	0.6	1		1		1.2
Home visitor modeling of desired behaviors; Demonstration of the behavior	Home visiting process/ delivery elements				BCT; SP	1	3	1	5	0.2	0.6	0.2	0		1		0.4
Role play/ coaching; Behavioral practice/rehearsal	Home visiting process/ delivery elements				BCT; SP	1	2	2	5	0.2	0.4	0.4	0		1		0.8
Information sharing (by home visitor to client); Credible source	Home visiting content elements	Home visiting process/ delivery elements			BCT; SP	0	2	2	4	0	0.5	0.5	1		1		1
Action planning					BCT	1	2	1	4	0.25	0.5	0.25		0	1		0.5
Review behavior goal(s)					BCT	0	3	1	4	0	0.75	0.25		0	1		0.5
Discrepancy between current behavior and goal					BCT	0	4	0	4	0	1	0		0	1		0
Review outcome goals					BCT	0	3	1	4	0	0.75	0.25		0	1		0.5
Behavioral contract					BCT	0	3	0	3	0	1	0		0	1		0
Commitment					BCT	0	3	1	4	0	0.75	0.25		0	1		0.5
Self-monitoring of behavior					BCT	1	3	0	4	0.25	0.75	0		0	1		0
Self-monitoring of outcome(s) of behavior					BCT	1	3	0	4	0.25	0.75	0		0	1		0
Monitoring outcome(s) of behavior by others without feedback					BCT	2	2	0	4	0.5	0.5	0		0	1		0
Biofeedback					BCT	3	1	0	4	0.75	0.25	0		0	1		0
Feedback on outcome(s) of behavior					BCT	0	4	0	4	0	1	0		0	1		0
Social support (practical)					BCT	1	2	1	4	0.25	0.5	0.25		0	1		0.5
Social support (emotional)					BCT	1	2	1	4	0.25	0.5	0.25		0	1		0.5
Instruction on how to perform a behavior					BCT	1	2	1	4	0.25	0.5	0.25		0	1		0.5
Information about antecedents					BCT	2	2	0	4	0.5	0.5	0		0	1		0
Re-attribution					BCT	2	2	0	4	0.5	0.5	0		0	1		0
Behavioral experiments					BCT	2	1	1	4	0.5	0.25	0.25		0	1		0.5
Salience of consequences					BCT	2	1	1	4	0.5	0.25	0.25		0	1		0.5
Information about social and environmental consequences					BCT	2	1	1	4	0.5	0.25	0.25		0	1		0.5
Monitoring of emotional consequences					BCT	2	1	1	4	0.5	0.25	0.25		0	1		0.5
Anticipated regret					BCT	2	2	0	4	0.5	0.5	0		0	1		0
Information about emotional consequences					BCT	2	1	1	4	0.5	0.25	0.25		0	1		0.5
Social comparison					BCT	2	2	0	4	0.5	0.5	0		0	1		0
Information about others’ approval					BCT	2	2	0	4	0.5	0.5	0		0	1		0
Prompts/cues					BCT	1	3	0	4	0.25	0.75	0		0	1		0
Cue signalling reward					BCT	2	2	0	4	0.5	0.5	0		0	1		0
Reduce prompts/cues					BCT	2	2	0	4	0.5	0.5	0		0	1		0
Remove access to the reward					BCT	2	2	0	4	0.5	0.5	0		0	1		0
Remove aversive stimulus					BCT	2	2	0	4	0.5	0.5	0		0	1		0
Satiation					BCT	2	2	0	4	0.5	0.5	0		0	1		0
Exposure					BCT	2	2	0	4	0.5	0.5	0		0	1		0
Associative learning					BCT	2	2	0	4	0.5	0.5	0		0	1		0
Behavior substitution					BCT	2	1	1	4	0.5	0.25	0.25		0	1		0.5
Habit formation					BCT	2	1	1	4	0.5	0.25	0.25		0	1		0.5
Habit reversal					BCT	2	2	0	4	0.5	0.5	0		0	1		0
Overcorrection					BCT	2	2	0	4	0.5	0.5	0		0	1		0
Generalisation of a target behavior					BCT	2	1	1	4	0.5	0.25	0.25		0	1		0.5
Graded tasks					BCT	2	2	0	4	0.5	0.5	0		0	1		0
Pros and cons					BCT	0	3	1	4	0	0.75	0.25		0	1		0.5
Comparative imagining of future outcomes					BCT	2	1	1	4	0.5	0.25	0.25		0	1		0.5
Material incentive (behavior)					BCT	1	2	1	4	0.25	0.5	0.25		0	1		0.5
Material reward (behavior)					BCT	1	3	0	4	0.25	0.75	0		0	1		0
Non-specific reward					BCT	1	3	0	4	0.25	0.75	0		0	1		0
Social reward					BCT	1	3	0	4	0.25	0.75	0		0	1		0
Social incentive					BCT	1	3	0	4	0.25	0.75	0		0	1		0
Non-specific incentive					BCT	1	3	0	4	0.25	0.75	0		0	1		0
Self-incentive					BCT	1	3	0	4	0.25	0.75	0		0	1		0
Incentive (outcome)					BCT	1	2	1	4	0.25	0.5	0.25		0	1		0.5
Self-reward					BCT	2	2	0	4	0.5	0.5	0		0	1		0
Reward (outcome)					BCT	1	3	0	4	0.25	0.75	0		0	1		0
Future punishment					BCT	3	1	0	4	0.75	0.25	0		0	1		0
Pharmacological support					BCT	2	1	1	4	0.5	0.25	0.25		0	1		0.5
Reduce negative emotions					BCT	2	1	1	4	0.5	0.25	0.25		0	1		0.5
Conserving mental resources					BCT	2	2	0	4	0.5	0.5	0		0	1		0
Paradoxical instructions					BCT	2	2	0	4	0.5	0.5	0		0	1		0
Restructuring the physical environment					BCT	2	2	0	4	0.5	0.5	0		0	1		0
Restructuring the social environment					BCT	2	2	0	4	0.5	0.5	0		0	1		0
Avoidance/reducing exposure to cues for the behavior					BCT	2	2	0	4	0.5	0.5	0		0	1		0
Distraction					BCT	2	2	0	4	0.5	0.5	0		0	1		0
Adding objects to the environment					BCT	2	2	0	4	0.5	0.5	0		0	1		0
Body changes					BCT	2	2	0	4	0.5	0.5	0		0	1		0
Identification of self as role model					BCT	1	2	1	4	0.25	0.5	0.25		0	1		0.5
Framing/reframing					BCT	2	1	1	4	0.5	0.25	0.25		0	1		0.5
Incompatible beliefs					BCT	2	2	0	4	0.5	0.5	0		0	1		0
Valued self-identity					BCT	2	2	0	4	0.5	0.5	0		0	1		0
Identity associated with changed behavior					BCT	2	2	0	4	0.5	0.5	0		0	1		0
Behavior cost					BCT	3	1	0	4	0.75	0.25	0		0	1		0
Punishment					BCT	3	1	0	4	0.75	0.25	0		0	1		0
Remove reward					BCT	3	1	0	4	0.75	0.25	0		0	1		0
Reward approximation					BCT	2	2	0	4	0.5	0.5	0		0	1		0
Rewarding completion					BCT	3	1	0	4	0.75	0.25	0		0	1		0
Situation-specific reward					BCT	3	1	0	4	0.75	0.25	0		0	1		0
Reward incompatible behavior					BCT	3	1	0	4	0.75	0.25	0		0	1		0
Reward alternative behavior					BCT	3	1	0	4	0.75	0.25	0		0	1		0
Reduce reward frequency					BCT	3	1	0	4	0.75	0.25	0		0	1		0
Remove punishment					BCT	3	1	0	4	0.75	0.25	0		0	1		0
Verbal persuasion about capability					BCT	0	3	1	4	0	0.75	0.25		0	1		0.5
Mental rehearsal of successful performance					BCT	0	3	1	4	0	0.75	0.25		0	1		0.5
Focus on past success					BCT	0	4	0	4	0	1	0		0	1		0
Self-talk					BCT	0	3	1	4	0	0.75	0.25		0	1		0.5
Imaginary punishment					BCT	3	1	0	4	0.75	0.25	0		0	1		0
Imaginary reward					BCT	3	1	0	4	0.75	0.25	0		0	1		0
Vicarious consequences					BCT	2	1	1	4	0.5	0.25	0.25		0	1		0.5
													Total	Total	Total	Number dropped		Perent removed
													22	0	129	107		1
												Removed	24	83

## Sheet: Maternal distress
Outcome Domain: Reductions in maternal distress (e.g. depression, anxiety, stress)
Element(s)	Broad SPE Category 1	Broad SPE Category 2	Broad SPE Category 3	Broad SPE Category 4	Categorization	Rating categories				Rating categories
						Not necessary	Useful but not essential	Essential	Total possible	Not necessary	Useful but not essential	Essential	Retain SPE	Retained BCTs	Number of elements rated		Average score (0, 1, 2)
Creating an action plan based on child screenings	Home visiting process/ delivery elements				SP	1	3	3	7	0.142857	0.428571	0.428571	0		1		0.857143
Reflect on strategies to support results from caregiver screenings	Home visiting process/ delivery elements				SP	0	3	4	7	0	0.428571	0.571429	1		1		1.14286
Home visitor facilitates client connection to cultural and/or spiritual resources	Home visitor personal characteristics	Model philosophy elements			SP	1	4	2	7	0.142857	0.571429	0.285714	0		1		0.571429
Motivational interviewing	Home visiting process/ delivery elements				SP	0	4	3	7	0	0.571429	0.428571	0		1		0.857143
Teaching coping skills to parents	Home visiting content elements	Home visiting process/ delivery elements			SP	0	1	6	7	0	0.142857	0.857143	1		1		1.71429
Teaching relaxation/ self-regulation skills to parents	Home visiting content elements				SP	0	2	5	7	0	0.285714	0.714286	1		1		1.42857
Home visitor shares resources in client's Native language	Home visiting process/ delivery elements				SP	1	5	1	7	0.142857	0.714286	0.142857	0		1		0.285714
Providing clients with linkage to services	Home visiting content elements	Home visiting process/ delivery elements	Program implementation elements	Model philosophy elements	SP	0	1	6	7	0	0.142857	0.857143	1		1		1.71429
Child assessment and screening	Home visiting process/ delivery elements				SP	0	5	2	7	0	0.714286	0.285714	0		1		0.571429
Maternal risk assessment and screening	Home visiting process/ delivery elements				SP	0	2	5	7	0	0.285714	0.714286	1		1		1.42857
Reflective supervision	Program implementation elements				SP	2	4	1	7	0.285714	0.571429	0.142857	0		1		0.285714
Professional development	Program implementation elements				SP	1	3	3	7	0.142857	0.428571	0.428571	0		1		0.857143
Proper workloads of staff/ supervisors	Program implementation elements				SP	0	0	7	7	0	0	1	1		1		2
Criteria for staff selection are appropriate for population served	Program implementation elements				SP	0	3	4	7	0	0.428571	0.571429	1		1		1.14286
Home visitor flexibility/ adaptability	Home visitor personal characteristics				SP	0	2	5	7	0	0.285714	0.714286	1		1		1.42857
Home visitor sense of humor	Home visitor personal characteristics				SP	0	6	1	7	0	0.857143	0.142857	0		1		0.285714
Reliable home visitor	Home visitor personal characteristics				SP	0	0	7	7	0	0	1	1		1		2
Active listening	Home visiting process/ delivery elements				SP	0	1	6	7	0	0.142857	0.857143	1		1		1.71429
Relationship building	Home visiting process/ delivery elements	Home visitor personal characteristics			SP	0	0	7	7	0	0	1	1		1		2
Responsiveness and sensitivity	Home visiting process/ delivery elements	Home visitor personal characteristics			SP	0	0	7	7	0	0	1	1		1		2
Home visitor demonstrates cultural humility	Home visiting process/ delivery elements	Home visitor personal characteristics			SP	0	1	6	7	0	0.142857	0.857143	1		1		1.71429
Empathetic communication	Home visiting process/ delivery elements	Home visitor personal characteristics			SP	0	1	6	7	0	0.142857	0.857143	1		1		1.71429
Home visitor discipline regarding boundaries and limits of their role	Home visiting process/ delivery elements	Home visitor personal characteristics			SP	0	1	6	7	0	0.142857	0.857143	1		1		1.71429
Program trains staff on the prevalence, causes, and consequences of trauma	Program implementation elements				SP	0	4	3	7	0	0.571429	0.428571	0		1		0.857143
Program strengthening of service coordination	Program implementation elements				SP	0	3	4	7	0	0.428571	0.571429	1		1		1.14286
Home visitor content mastery	Program implementation elements				SP	0	0	7	7	0	0	1	1		1		2
Culture of quality for implementing program	Program implementation elements				SP	0	1	6	7	0	0.142857	0.857143	1		1		1.71429
Organization/ program collaboration and outreach across the community	Program implementation elements				SP	1	2	4	7	0.142857	0.285714	0.571429	1		1		1.14286
Model is based on a parenting framework	Model philosophy elements				SP	1	3	3	7	0.142857	0.428571	0.428571	0		1		0.857143
Program is data driven	Program implementation elements	Model philosophy elements			SP	1	3	3	7	0.142857	0.428571	0.428571	0		1		0.857143
Recruitment of/outreach to parents	Program implementation elements				SP	2	1	3	6	0.333333	0.166667	0.5	1		1		1
Appropriate frequency of visits by the home visitor	Program implementation elements				SP	0	1	6	7	0	0.142857	0.857143	1		1		1.71429
Home visitor adaptability with respect to setting and participation	Home visiting process/ delivery elements	Program implementation elements			SP	0	2	5	7	0	0.285714	0.714286	1		1		1.42857
Culturally informed knowledge of the home visitor	Home visitor personal characteristics	Program implementation elements			SP	0	3	4	7	0	0.428571	0.571429	1		1		1.14286
Home visitor understands, affirms, and respects cultural identity of clients	Home visitor personal characteristics	Model philosophy elements			SP	0	2	5	7	0	0.285714	0.714286	1		1		1.42857
Culturally attuned and responsive approach with all staff training, strategies, materials	Program implementation elements				SP	0	3	4	7	0	0.428571	0.571429	1		1		1.14286
Teaching goal setting skills to parents; goal setting behavior	Home visiting content elements	Home visiting process/ delivery elements			BCT; SP	0	3	4	7	0	0.428571	0.571429	1		1		1.14286
Teaching problem solving skills to parents; problem solving	Home visiting content elements	Home visiting process/ delivery elements			BCT; SP	0	3	4	7	0	0.428571	0.571429	1		1		1.14286
Teaching goal setting skills to parents; Goal setting (outcome)	Home visiting content elements	Home visiting process/ delivery elements			BCT; SP	0	3	4	7	0	0.428571	0.571429	1		1		1.14286
Home visitor observation of parent-child interactions; Monitoring behavior by others without feedback	Home visiting process/ delivery elements				BCT; SP	1	3	2	6	0.166667	0.5	0.333333	0		1		0.666667
Processing results from child screenings; Proecessing results from caregiver screenings; Feedback on behavior	Home visiting process/ delivery elements				BCT; SP	1	2	4	7	0.142857	0.285714	0.571429	1		1		1.14286
Home visitor providing informal social support for families; Social support (unspecified)	Home visiting process/ delivery elements				BCT; SP	0	3	4	7	0	0.428571	0.571429	1		1		1.14286
Information sharing (by home visitor to client); Information about health consequences	Home visiting process/ delivery elements				BCT; SP	0	2	5	7	0	0.285714	0.714286	1		1		1.42857
Home visitor modeling of desired behaviors; Demonstration of the behavior	Home visiting process/ delivery elements				BCT; SP	1	2	4	7	0.142857	0.285714	0.571429	1		1		1.14286
Role play/ coaching; Behavioral practice/rehearsal	Home visiting process/ delivery elements				BCT; SP	0	3	4	7	0	0.428571	0.571429	1		1		1.14286
Information sharing (by home visitor to client); Credible source	Home visiting content elements	Home visiting process/ delivery elements			BCT; SP	0	2	4	6	0	0.333333	0.666667	1		1		1.33333
Action planning					BCT	0	3	3	6	0	0.5	0.5		1	1		1
Review behavior goal(s)					BCT	0	3	3	6	0	0.5	0.5		1	1		1
Discrepancy between current behavior and goal					BCT	0	4	2	6	0	0.666667	0.333333		0	1		0.666667
Review outcome goals					BCT	0	2	4	6	0	0.333333	0.666667		1	1		1.33333
Behavioral contract					BCT	2	3	1	6	0.333333	0.5	0.166667		0	1		0.333333
Commitment					BCT	0	2	4	6	0	0.333333	0.666667		1	1		1.33333
Self-monitoring of behavior					BCT	0	3	2	5	0	0.6	0.4		0	1		0.8
Self-monitoring of outcome(s) of behavior					BCT	0	3	2	5	0	0.6	0.4		0	1		0.8
Monitoring outcome(s) of behavior by others without feedback					BCT	2	4	0	6	0.333333	0.666667	0		0	1		0
Biofeedback					BCT	5	1	0	6	0.833333	0.166667	0		0	1		0
Feedback on outcome(s) of behavior					BCT	1	1	3	5	0.2	0.2	0.6		1	1		1.2
Social support (practical)					BCT	0	2	4	6	0	0.333333	0.666667		1	1		1.33333
Social support (emotional)					BCT	0	2	4	6	0	0.333333	0.666667		1	1		1.33333
Instruction on how to perform a behavior					BCT	0	2	4	6	0	0.333333	0.666667		1	1		1.33333
Information about antecedents					BCT	0	3	3	6	0	0.5	0.5		1	1		1
Re-attribution					BCT	0	5	1	6	0	0.833333	0.166667		0	1		0.333333
Behavioral experiments					BCT	3	3	0	6	0.5	0.5	0		0	1		0
Salience of consequences					BCT	2	2	2	6	0.333333	0.333333	0.333333		0	1		0.666667
Information about social and environmental consequences					BCT	0	3	2	5	0	0.6	0.4		0	1		0.8
Monitoring of emotional consequences					BCT	0	2	3	5	0	0.4	0.6		1	1		1.2
Anticipated regret					BCT	3	3	0	6	0.5	0.5	0		0	1		0
Information about emotional consequences					BCT	0	4	1	5	0	0.8	0.2		0	1		0.4
Social comparison					BCT	4	2	0	6	0.666667	0.333333	0		0	1		0
Information about others’ approval					BCT	4	2	0	6	0.666667	0.333333	0		0	1		0
Prompts/cues					BCT	1	3	1	5	0.2	0.6	0.2		0	1		0.4
Cue signalling reward					BCT	1	3	1	5	0.2	0.6	0.2		0	1		0.4
Reduce prompts/cues					BCT	4	1	0	5	0.8	0.2	0		0	1		0
Remove access to the reward					BCT	5	1	0	6	0.833333	0.166667	0		0	1		0
Remove aversive stimulus					BCT	5	0	0	5	1	0	0		0	1		0
Satiation					BCT	4	1	0	5	0.8	0.2	0		0	1		0
Exposure					BCT	4	0	1	5	0.8	0	0.2		0	1		0.4
Associative learning					BCT	3	1	1	5	0.6	0.2	0.2		0	1		0.4
Behavior substitution					BCT	1	2	2	5	0.2	0.4	0.4		0	1		0.8
Habit formation					BCT	0	3	2	5	0	0.6	0.4		0	1		0.8
Habit reversal					BCT	0	3	2	5	0	0.6	0.4		0	1		0.8
Overcorrection					BCT	2	3	0	5	0.4	0.6	0		0	1		0
Generalisation of a target behavior					BCT	0	3	2	5	0	0.6	0.4		0	1		0.8
Graded tasks					BCT	2	3	0	5	0.4	0.6	0		0	1		0
Pros and cons					BCT	3	0	2	5	0.6	0	0.4		0	1		0.8
Comparative imagining of future outcomes					BCT	1	3	1	5	0.2	0.6	0.2		0	1		0.4
Material incentive (behavior)					BCT	2	2	1	5	0.4	0.4	0.2		0	1		0.4
Material reward (behavior)					BCT	2	2	1	5	0.4	0.4	0.2		0	1		0.4
Non-specific reward					BCT	3	1	1	5	0.6	0.2	0.2		0	1		0.4
Social reward					BCT	2	3	0	5	0.4	0.6	0		0	1		0
Social incentive					BCT	1	4	0	5	0.2	0.8	0		0	1		0
Non-specific incentive					BCT	3	2	0	5	0.6	0.4	0		0	1		0
Self-incentive					BCT	2	3	0	5	0.4	0.6	0		0	1		0
Incentive (outcome)					BCT	2	2	1	5	0.4	0.4	0.2		0	1		0.4
Self-reward					BCT	2	2	1	5	0.4	0.4	0.2		0	1		0.4
Reward (outcome)					BCT	3	1	1	5	0.6	0.2	0.2		0	1		0.4
Future punishment					BCT	5	1	0	6	0.833333	0.166667	0		0	1		0
Pharmacological support					BCT	2	2	2	6	0.333333	0.333333	0.333333		0	1		0.666667
Reduce negative emotions					BCT	1	2	3	6	0.166667	0.333333	0.5		1	1		1
Conserving mental resources					BCT	1	3	1	5	0.2	0.6	0.2		0	1		0.4
Paradoxical instructions					BCT	4	1	0	5	0.8	0.2	0		0	1		0
Restructuring the physical environment					BCT	3	3	0	6	0.5	0.5	0		0	1		0
Restructuring the social environment					BCT	1	3	1	5	0.2	0.6	0.2		0	1		0.4
Avoidance/reducing exposure to cues for the behavior					BCT	1	2	2	5	0.2	0.4	0.4		0	1		0.8
Distraction					BCT	1	3	1	5	0.2	0.6	0.2		0	1		0.4
Adding objects to the environment					BCT	4	2	0	6	0.666667	0.333333	0		0	1		0
Body changes					BCT	4	2	0	6	0.666667	0.333333	0		0	1		0
Identification of self as role model					BCT	2	2	1	5	0.4	0.4	0.2		0	1		0.4
Framing/reframing					BCT	1	1	4	6	0.166667	0.166667	0.666667		1	1		1.33333
Incompatible beliefs					BCT	2	1	2	5	0.4	0.2	0.4		0	1		0.8
Valued self-identity					BCT	1	1	4	6	0.166667	0.166667	0.666667		1	1		1.33333
Identity associated with changed behavior					BCT	2	1	3	6	0.333333	0.166667	0.5		1	1		1
Behavior cost					BCT	3	1	1	5	0.6	0.2	0.2		0	1		0.4
Punishment					BCT	6	0	0	6	1	0	0		0	1		0
Remove reward					BCT	6	0	0	6	1	0	0		0	1		0
Reward approximation					BCT	4	0	1	5	0.8	0	0.2		0	1		0.4
Rewarding completion					BCT	3	0	2	5	0.6	0	0.4		0	1		0.8
Situation-specific reward					BCT	2	1	2	5	0.4	0.2	0.4		0	1		0.8
Reward incompatible behavior					BCT	4	1	0	5	0.8	0.2	0		0	1		0
Reward alternative behavior					BCT	3	2	0	5	0.6	0.4	0		0	1		0
Reduce reward frequency					BCT	6	0	0	6	1	0	0		0	1		0
Remove punishment					BCT	4	0	2	6	0.666667	0	0.333333		0	1		0.666667
Verbal persuasion about capability					BCT	1	2	3	6	0.166667	0.333333	0.5		1	1		1
Mental rehearsal of successful performance					BCT	1	3	2	6	0.166667	0.5	0.333333		0	1		0.666667
Focus on past success					BCT	1	1	3	5	0.2	0.2	0.6		1	1		1.2
Self-talk					BCT	1	1	4	6	0.166667	0.166667	0.666667		1	1		1.33333
Imaginary punishment					BCT	5	1	0	6	0.833333	0.166667	0		0	1		0
Imaginary reward					BCT	2	3	0	5	0.4	0.6	0		0	1		0
Vicarious consequences					BCT	2	2	1	5	0.4	0.4	0.2		0	1		0.4
													Total	Total	Total	Number dropped		Perent removed
													34	17	129	78		1
													12	66

## Sheet: Substance use
Outcome Domain: Reductions in substance use
Element(s)	Broad SPE Category 1	Broad SPE Category 2	Broad SPE Category 3	Broad SPE Category 4	Categorization	Rating categories				Rating categories
						Not necessary	Useful but not essential	Essential	Total possible	Not necessary	Useful but not essential	Essential	Retain SPE	Retained BCTs	Number of elements rated		Average score (0, 1, 2)
Creating an action plan based on child screenings	Home visiting process/ delivery elements				SP	5	0	0	5	1	0	0	0		1		0
Reflect on strategies to support results from caregiver screenings	Home visiting process/ delivery elements				SP	1	0	4	5	0.2	0	0.8	1		1		1.6
Home visitor facilitates client connection to cultural and/or spiritual resources	Home visitor personal characteristics	Model philosophy elements			SP	1	2	2	5	0.2	0.4	0.4	0		1		0.8
Motivational interviewing	Home visiting process/ delivery elements				SP	0	2	3	5	0	0.4	0.6	1		1		1.2
Teaching coping skills to parents	Home visiting content elements	Home visiting process/ delivery elements			SP	0	2	3	5	0	0.4	0.6	1		1		1.2
Teaching relaxation/ self-regulation skills to parents	Home visiting content elements				SP	0	3	2	5	0	0.6	0.4	0		1		0.8
Home visitor shares resources in client's Native language	Home visiting process/ delivery elements				SP	1	2	2	5	0.2	0.4	0.4	0		1		0.8
Providing clients with linkage to services	Home visiting content elements	Home visiting process/ delivery elements	Program implementation elements	Model philosophy elements	SP	0	1	4	5	0	0.2	0.8	1		1		1.6
Child assessment and screening	Home visiting process/ delivery elements				SP	5	0	0	5	1	0	0	0		1		0
Maternal risk assessment and screening	Home visiting process/ delivery elements				SP	0	0	5	5	0	0	1	1		1		2
Reflective supervision	Program implementation elements				SP	0	4	1	5	0	0.8	0.2	0		1		0.4
Professional development	Program implementation elements				SP	0	3	2	5	0	0.6	0.4	0		1		0.8
Proper workloads of staff/ supervisors	Program implementation elements				SP	0	3	2	5	0	0.6	0.4	0		1		0.8
Criteria for staff selection are appropriate for population served	Program implementation elements				SP	1	2	2	5	0.2	0.4	0.4	0		1		0.8
Home visitor flexibility/ adaptability	Home visitor personal characteristics				SP	0	3	2	5	0	0.6	0.4	0		1		0.8
Home visitor sense of humor	Home visitor personal characteristics				SP	2	3	0	5	0.4	0.6	0	0		1		0
Reliable home visitor	Home visitor personal characteristics				SP	0	3	2	5	0	0.6	0.4	0		1		0.8
Active listening	Home visiting process/ delivery elements				SP	0	2	3	5	0	0.4	0.6	1		1		1.2
Relationship building	Home visiting process/ delivery elements	Home visitor personal characteristics			SP	0	2	3	5	0	0.4	0.6	1		1		1.2
Responsiveness and sensitivity	Home visiting process/ delivery elements	Home visitor personal characteristics			SP	0	2	3	5	0	0.4	0.6	1		1		1.2
Home visitor demonstrates cultural humility	Home visiting process/ delivery elements	Home visitor personal characteristics			SP	0	2	3	5	0	0.4	0.6	1		1		1.2
Empathetic communication	Home visiting process/ delivery elements	Home visitor personal characteristics			SP	0	1	5	6	0	0.166667	0.833333	1		1		1.66667
Home visitor discipline regarding boundaries and limits of their role	Home visiting process/ delivery elements	Home visitor personal characteristics			SP	0	2	4	6	0	0.333333	0.666667	1		1		1.33333
Program trains staff on the prevalence, causes, and consequences of trauma	Program implementation elements				SP	1	4	1	6	0.166667	0.666667	0.166667	0		1		0.333333
Program strengthening of service coordination	Program implementation elements				SP	0	4	2	6	0	0.666667	0.333333	0		1		0.666667
Home visitor content mastery	Program implementation elements				SP	0	4	2	6	0	0.666667	0.333333	0		1		0.666667
Culture of quality for implementing program	Program implementation elements				SP	1	3	2	6	0.166667	0.5	0.333333	0		1		0.666667
Organization/ program collaboration and outreach across the community	Program implementation elements				SP	0	4	2	6	0	0.666667	0.333333	0		1		0.666667
Model is based on a parenting framework	Model philosophy elements				SP	4	0	2	6	0.666667	0	0.333333	0		1		0.666667
Program is data driven	Program implementation elements	Model philosophy elements			SP	2	3	1	6	0.333333	0.5	0.166667	0		1		0.333333
Recruitment of/outreach to parents	Program implementation elements				SP	3	3	0	6	0.5	0.5	0	0		1		0
Appropriate frequency of visits by the home visitor	Program implementation elements				SP	0	4	2	6	0	0.666667	0.333333	0		1		0.666667
Home visitor adaptability with respect to setting and participation	Home visiting process/ delivery elements	Program implementation elements			SP	0	2	4	6	0	0.333333	0.666667	1		1		1.33333
Culturally informed knowledge of the home visitor	Home visitor personal characteristics	Program implementation elements			SP	0	3	3	6	0	0.5	0.5	1		1		1
Home visitor understands, affirms, and respects cultural identity of clients	Home visitor personal characteristics	Model philosophy elements			SP	0	3	3	6	0	0.5	0.5	1		1		1
Culturally attuned and responsive approach with all staff training, strategies, materials	Program implementation elements				SP	0	2	4	6	0	0.333333	0.666667	1		1		1.33333
Teaching goal setting skills to parents; goal setting behavior	Home visiting content elements	Home visiting process/ delivery elements			BCT; SP	0	2	4	6	0	0.333333	0.666667	1		1		1.33333
Teaching problem solving skills to parents; problem solving	Home visiting content elements	Home visiting process/ delivery elements			BCT; SP	0	1	5	6	0	0.166667	0.833333	1		1		1.66667
Teaching goal setting skills to parents; Goal setting (outcome)	Home visiting content elements	Home visiting process/ delivery elements			BCT; SP	0	2	3	5	0	0.4	0.6	1		1		1.2
Home visitor observation of parent-child interactions; Monitoring behavior by others without feedback	Home visiting process/ delivery elements				BCT; SP	5	0	1	6	0.833333	0	0.166667	0		1		0.333333
Processing results from child screenings; Proecessing results from caregiver screenings; Feedback on behavior	Home visiting process/ delivery elements				BCT; SP	4	0	2	6	0.666667	0	0.333333	0		1		0.666667
Home visitor providing informal social support for families; Social support (unspecified)	Home visiting process/ delivery elements				BCT; SP	1	2	3	6	0.166667	0.333333	0.5	1		1		1
Information sharing (by home visitor to client); Information about health consequences	Home visiting process/ delivery elements				BCT; SP	0	2	4	6	0	0.333333	0.666667	1		1		1.33333
Home visitor modeling of desired behaviors; Demonstration of the behavior	Home visiting process/ delivery elements				BCT; SP	1	3	1	5	0.2	0.6	0.2	0		1		0.4
Role play/ coaching; Behavioral practice/rehearsal	Home visiting process/ delivery elements				BCT; SP	2	3	1	6	0.333333	0.5	0.166667	0		1		0.333333
Information sharing (by home visitor to client); Credible source	Home visiting content elements	Home visiting process/ delivery elements			BCT; SP	1	2	2	5	0.2	0.4	0.4	0		1		0.8
Action planning					BCT	1	2	2	5	0.2	0.4	0.4		0	1		0.8
Review behavior goal(s)					BCT	0	2	3	5	0	0.4	0.6		1	1		1.2
Discrepancy between current behavior and goal					BCT	0	3	2	5	0	0.6	0.4		0	1		0.8
Review outcome goals					BCT	0	2	3	5	0	0.4	0.6		1	1		1.2
Behavioral contract					BCT	0	5	0	5	0	1	0		0	1		0
Commitment					BCT	0	2	3	5	0	0.4	0.6		1	1		1.2
Self-monitoring of behavior					BCT	0	1	4	5	0	0.2	0.8		1	1		1.6
Self-monitoring of outcome(s) of behavior					BCT	0	2	3	5	0	0.4	0.6		1	1		1.2
Monitoring outcome(s) of behavior by others without feedback					BCT	1	4	0	5	0.2	0.8	0		0	1		0
Biofeedback					BCT	2	3	0	5	0.4	0.6	0		0	1		0
Feedback on outcome(s) of behavior					BCT	0	2	3	5	0	0.4	0.6		1	1		1.2
Social support (practical)					BCT	0	2	3	5	0	0.4	0.6		1	1		1.2
Social support (emotional)					BCT	0	1	4	5	0	0.2	0.8		1	1		1.6
Instruction on how to perform a behavior					BCT	1	2	2	5	0.2	0.4	0.4		0	1		0.8
Information about antecedents					BCT	0	3	2	5	0	0.6	0.4		0	1		0.8
Re-attribution					BCT	0	5	0	5	0	1	0		0	1		0
Behavioral experiments					BCT	1	4	0	5	0.2	0.8	0		0	1		0
Salience of consequences					BCT	0	3	2	5	0	0.6	0.4		0	1		0.8
Information about social and environmental consequences					BCT	0	3	2	5	0	0.6	0.4		0	1		0.8
Monitoring of emotional consequences					BCT	0	3	2	5	0	0.6	0.4		0	1		0.8
Anticipated regret					BCT	0	4	1	5	0	0.8	0.2		0	1		0.4
Information about emotional consequences					BCT	0	3	2	5	0	0.6	0.4		0	1		0.8
Social comparison					BCT	0	5	0	5	0	1	0		0	1		0
Information about others’ approval					BCT	0	5	0	5	0	1	0		0	1		0
Prompts/cues					BCT	0	4	1	5	0	0.8	0.2		0	1		0.4
Cue signalling reward					BCT	0	5	0	5	0	1	0		0	1		0
Reduce prompts/cues					BCT	0	5	0	5	0	1	0		0	1		0
Remove access to the reward					BCT	0	4	1	5	0	0.8	0.2		0	1		0.4
Remove aversive stimulus					BCT	1	4	0	5	0.2	0.8	0		0	1		0
Satiation					BCT	3	2	0	5	0.6	0.4	0		0	1		0
Exposure					BCT	3	2	0	5	0.6	0.4	0		0	1		0
Associative learning					BCT	4	1	0	5	0.8	0.2	0		0	1		0
Behavior substitution					BCT	0	2	3	5	0	0.4	0.6		1	1		1.2
Habit formation					BCT	1	3	1	5	0.2	0.6	0.2		0	1		0.4
Habit reversal					BCT	1	3	1	5	0.2	0.6	0.2		0	1		0.4
Overcorrection					BCT	3	2	0	5	0.6	0.4	0		0	1		0
Generalisation of a target behavior					BCT	2	2	1	5	0.4	0.4	0.2		0	1		0.4
Graded tasks					BCT	2	2	1	5	0.4	0.4	0.2		0	1		0.4
Pros and cons					BCT	0	4	1	5	0	0.8	0.2		0	1		0.4
Comparative imagining of future outcomes					BCT	0	4	1	5	0	0.8	0.2		0	1		0.4
Material incentive (behavior)					BCT	2	3	0	5	0.4	0.6	0		0	1		0
Material reward (behavior)					BCT	2	3	0	5	0.4	0.6	0		0	1		0
Non-specific reward					BCT	3	2	0	5	0.6	0.4	0		0	1		0
Social reward					BCT	2	3	0	5	0.4	0.6	0		0	1		0
Social incentive					BCT	3	2	0	5	0.6	0.4	0		0	1		0
Non-specific incentive					BCT	3	2	0	5	0.6	0.4	0		0	1		0
Self-incentive					BCT	1	4	0	5	0.2	0.8	0		0	1		0
Incentive (outcome)					BCT	2	3	0	5	0.4	0.6	0		0	1		0
Self-reward					BCT	1	4	0	5	0.2	0.8	0		0	1		0
Reward (outcome)					BCT	2	3	0	5	0.4	0.6	0		0	1		0
Future punishment					BCT	3	2	0	5	0.6	0.4	0		0	1		0
Pharmacological support					BCT	2	3	0	5	0.4	0.6	0		0	1		0
Reduce negative emotions					BCT	1	2	2	5	0.2	0.4	0.4		0	1		0.8
Conserving mental resources					BCT	1	3	1	5	0.2	0.6	0.2		0	1		0.4
Paradoxical instructions					BCT	5	0	0	5	1	0	0		0	1		0
Restructuring the physical environment					BCT	0	3	2	5	0	0.6	0.4		0	1		0.8
Restructuring the social environment					BCT	0	3	2	5	0	0.6	0.4		0	1		0.8
Avoidance/reducing exposure to cues for the behavior					BCT	0	2	3	5	0	0.4	0.6		1	1		1.2
Distraction					BCT	1	3	1	5	0.2	0.6	0.2		0	1		0.4
Adding objects to the environment					BCT	3	2	0	5	0.6	0.4	0		0	1		0
Body changes					BCT	5	0	0	5	1	0	0		0	1		0
Identification of self as role model					BCT	1	4	0	5	0.2	0.8	0		0	1		0
Framing/reframing					BCT	1	2	2	5	0.2	0.4	0.4		0	1		0.8
Incompatible beliefs					BCT	0	3	1	4	0	0.75	0.25		0	1		0.5
Valued self-identity					BCT	0	5	0	5	0	1	0		0	1		0
Identity associated with changed behavior					BCT	1	4	0	5	0.2	0.8	0		0	1		0
Behavior cost					BCT	1	4	0	5	0.2	0.8	0		0	1		0
Punishment					BCT	2	3	0	5	0.4	0.6	0		0	1		0
Remove reward					BCT	2	3	0	5	0.4	0.6	0		0	1		0
Reward approximation					BCT	2	3	0	5	0.4	0.6	0		0	1		0
Rewarding completion					BCT	2	3	0	5	0.4	0.6	0		0	1		0
Situation-specific reward					BCT	4	1	0	5	0.8	0.2	0		0	1		0
Reward incompatible behavior					BCT	3	2	0	5	0.6	0.4	0		0	1		0
Reward alternative behavior					BCT	2	2	1	5	0.4	0.4	0.2		0	1		0.4
Reduce reward frequency					BCT	4	1	0	5	0.8	0.2	0		0	1		0
Remove punishment					BCT	4	1	0	5	0.8	0.2	0		0	1		0
Verbal persuasion about capability					BCT	1	3	1	5	0.2	0.6	0.2		0	1		0.4
Mental rehearsal of successful performance					BCT	0	4	1	5	0	0.8	0.2		0	1		0.4
Focus on past success					BCT	1	3	1	5	0.2	0.6	0.2		0	1		0.4
Self-talk					BCT	0	3	2	5	0	0.6	0.4		0	1		0.8
Imaginary punishment					BCT	3	2	0	5	0.6	0.4	0		0	1		0
Imaginary reward					BCT	2	3	0	5	0.4	0.6	0		0	1		0
Vicarious consequences					BCT	1	4	0	5	0.2	0.8	0		0	1		0
													Total	Total	Total	Number dropped		Perent removed
													20	10	129	99		1
													26	73

## Sheet: Positive parenting
Outcome Domain: Promotion of positive parenting practices
Element(s)	Broad SPE Category 1	Broad SPE Category 2	Broad SPE Category 3	Broad SPE Category 4	Categorization	Rating categories				Rating categories
						Not necessary	Useful but not essential	Essential	Total possible	Not necessary	Useful but not essential	Essential	Retain SPE	Retained BCTs	Number of elements rated		Average score (0, 1, 2)
Creating an action plan based on child screenings	Home visiting process/ delivery elements				SP	1	1	7	9	0.111111	0.111111	0.777778	1		1		1.55556
Reflect on strategies to support results from caregiver screenings	Home visiting process/ delivery elements				SP	2	2	5	9	0.222222	0.222222	0.555556	1		1		1.11111
Home visitor facilitates client connection to cultural and/or spiritual resources	Home visitor personal characteristics	Model philosophy elements			SP	3	4	2	9	0.333333	0.444444	0.222222	0		1		0.444444
Motivational interviewing	Home visiting process/ delivery elements				SP	1	5	3	9	0.111111	0.555556	0.333333	0		1		0.666667
Teaching coping skills to parents	Home visiting content elements	Home visiting process/ delivery elements			SP	0	3	6	9	0	0.333333	0.666667	1		1		1.33333
Teaching relaxation/ self-regulation skills to parents	Home visiting content elements				SP	0	5	4	9	0	0.555556	0.444444	0		1		0.888889
Home visitor shares resources in client's Native language	Home visiting process/ delivery elements				SP	0	6	3	9	0	0.666667	0.333333	0		1		0.666667
Providing clients with linkage to services	Home visiting content elements	Home visiting process/ delivery elements	Program implementation elements	Model philosophy elements	SP	0	5	4	9	0	0.555556	0.444444	0		1		0.888889
Child assessment and screening	Home visiting process/ delivery elements				SP	0	3	6	9	0	0.333333	0.666667	1		1		1.33333
Maternal risk assessment and screening	Home visiting process/ delivery elements				SP	0	2	7	9	0	0.222222	0.777778	1		1		1.55556
Reflective supervision	Program implementation elements				SP	3	4	2	9	0.333333	0.444444	0.222222	0		1		0.444444
Professional development	Program implementation elements				SP	2	3	4	9	0.222222	0.333333	0.444444	0		1		0.888889
Proper workloads of staff/ supervisors	Program implementation elements				SP	0	1	8	9	0	0.111111	0.888889	1		1		1.77778
Criteria for staff selection are appropriate for population served	Program implementation elements				SP	0	2	7	9	0	0.222222	0.777778	1		1		1.55556
Home visitor flexibility/ adaptability	Home visitor personal characteristics				SP	0	4	5	9	0	0.444444	0.555556	1		1		1.11111
Home visitor sense of humor	Home visitor personal characteristics				SP	0	8	1	9	0	0.888889	0.111111	0		1		0.222222
Reliable home visitor	Home visitor personal characteristics				SP	0	0	9	9	0	0	1	1		1		2
Active listening	Home visiting process/ delivery elements				SP	0	0	9	9	0	0	1	1		1		2
Relationship building	Home visiting process/ delivery elements	Home visitor personal characteristics			SP	0	0	9	9	0	0	1	1		1		2
Responsiveness and sensitivity	Home visiting process/ delivery elements	Home visitor personal characteristics			SP	0	0	9	9	0	0	1	1		1		2
Home visitor demonstrates cultural humility	Home visiting process/ delivery elements	Home visitor personal characteristics			SP	0	2	7	9	0	0.222222	0.777778	1		1		1.55556
Empathetic communication	Home visiting process/ delivery elements	Home visitor personal characteristics			SP	0	2	7	9	0	0.222222	0.777778	1		1		1.55556
Home visitor discipline regarding boundaries and limits of their role	Home visiting process/ delivery elements	Home visitor personal characteristics			SP	0	5	4	9	0	0.555556	0.444444	0		1		0.888889
Program trains staff on the prevalence, causes, and consequences of trauma	Program implementation elements				SP	1	5	3	9	0.111111	0.555556	0.333333	0		1		0.666667
Program strengthening of service coordination	Program implementation elements				SP	0	6	3	9	0	0.666667	0.333333	0		1		0.666667
Home visitor content mastery	Program implementation elements				SP	0	4	5	9	0	0.444444	0.555556	1		1		1.11111
Culture of quality for implementing program	Program implementation elements				SP	0	3	6	9	0	0.333333	0.666667	1		1		1.33333
Organization/ program collaboration and outreach across the community	Program implementation elements				SP	1	5	3	9	0.111111	0.555556	0.333333	0		1		0.666667
Model is based on a parenting framework	Model philosophy elements				SP	0	3	6	9	0	0.333333	0.666667	1		1		1.33333
Program is data driven	Program implementation elements	Model philosophy elements			SP	0	5	4	9	0	0.555556	0.444444	0		1		0.888889
Recruitment of/outreach to parents	Program implementation elements				SP	1	2	5	8	0.125	0.25	0.625	1		1		1.25
Appropriate frequency of visits by the home visitor	Program implementation elements				SP	0	3	6	9	0	0.333333	0.666667	1		1		1.33333
Home visitor adaptability with respect to setting and participation	Home visiting process/ delivery elements	Program implementation elements			SP	0	3	6	9	0	0.333333	0.666667	1		1		1.33333
Culturally informed knowledge of the home visitor	Home visitor personal characteristics	Program implementation elements			SP	0	3	6	9	0	0.333333	0.666667	1		1		1.33333
Home visitor understands, affirms, and respects cultural identity of clients	Home visitor personal characteristics	Model philosophy elements			SP	0	3	6	9	0	0.333333	0.666667	1		1		1.33333
Culturally attuned and responsive approach with all staff training, strategies, materials	Program implementation elements				SP	0	2	7	9	0	0.222222	0.777778	1		1		1.55556
Teaching goal setting skills to parents; goal setting behavior	Home visiting content elements	Home visiting process/ delivery elements			BCT; SP	0	3	6	9	0	0.333333	0.666667	1		1		1.33333
Teaching problem solving skills to parents; problem solving	Home visiting content elements	Home visiting process/ delivery elements			BCT; SP	0	3	6	9	0	0.333333	0.666667	1		1		1.33333
Teaching goal setting skills to parents; Goal setting (outcome)	Home visiting content elements	Home visiting process/ delivery elements			BCT; SP	0	4	4	8	0	0.5	0.5	1		1		1
Home visitor observation of parent-child interactions; Monitoring behavior by others without feedback	Home visiting process/ delivery elements				BCT; SP	0	4	4	8	0	0.5	0.5	1		1		1
Processing results from child screenings; Proecessing results from caregiver screenings; Feedback on behavior	Home visiting process/ delivery elements				BCT; SP	0	4	5	9	0	0.444444	0.555556	1		1		1.11111
Home visitor providing informal social support for families; Social support (unspecified)	Home visiting process/ delivery elements				BCT; SP	1	4	4	9	0.111111	0.444444	0.444444	0		1		0.888889
Information sharing (by home visitor to client); Information about health consequences	Home visiting process/ delivery elements				BCT; SP	0	5	4	9	0	0.555556	0.444444	0		1		0.888889
Home visitor modeling of desired behaviors; Demonstration of the behavior	Home visiting process/ delivery elements				BCT; SP	0	5	4	9	0	0.555556	0.444444	0		1		0.888889
Role play/ coaching; Behavioral practice/rehearsal	Home visiting process/ delivery elements				BCT; SP	0	5	4	9	0	0.555556	0.444444	0		1		0.888889
Information sharing (by home visitor to client); Credible source	Home visiting content elements	Home visiting process/ delivery elements			BCT; SP	0	3	5	8	0	0.375	0.625	1		1		1.25
Action planning					BCT	0	3	5	8	0	0.375	0.625		1	1		1.25
Review behavior goal(s)					BCT	0	3	5	8	0	0.375	0.625		1	1		1.25
Discrepancy between current behavior and goal					BCT	0	6	2	8	0	0.75	0.25		0	1		0.5
Review outcome goals					BCT	0	4	4	8	0	0.5	0.5		1	1		1
Behavioral contract					BCT	2	6	0	8	0.25	0.75	0		0	1		0
Commitment					BCT	0	5	3	8	0	0.625	0.375		0	1		0.75
Self-monitoring of behavior					BCT	0	4	3	7	0	0.571429	0.428571		0	1		0.857143
Self-monitoring of outcome(s) of behavior					BCT	0	4	3	7	0	0.571429	0.428571		0	1		0.857143
Monitoring outcome(s) of behavior by others without feedback					BCT	1	5	1	7	0.142857	0.714286	0.142857		0	1		0.285714
Biofeedback					BCT	5	3	0	8	0.625	0.375	0		0	1		0
Feedback on outcome(s) of behavior					BCT	1	3	3	7	0.142857	0.428571	0.428571		0	1		0.857143
Social support (practical)					BCT	0	4	4	8	0	0.5	0.5		1	1		1
Social support (emotional)					BCT	0	2	6	8	0	0.25	0.75		1	1		1.5
Instruction on how to perform a behavior					BCT	1	2	5	8	0.125	0.25	0.625		1	1		1.25
Information about antecedents					BCT	1	4	3	8	0.125	0.5	0.375		0	1		0.75
Re-attribution					BCT	1	7	0	8	0.125	0.875	0		0	1		0
Behavioral experiments					BCT	2	6	0	8	0.25	0.75	0		0	1		0
Salience of consequences					BCT	2	4	2	8	0.25	0.5	0.25		0	1		0.5
Information about social and environmental consequences					BCT	2	3	3	8	0.25	0.375	0.375		0	1		0.75
Monitoring of emotional consequences					BCT	1	6	1	8	0.125	0.75	0.125		0	1		0.25
Anticipated regret					BCT	4	3	1	8	0.5	0.375	0.125		0	1		0.25
Information about emotional consequences					BCT	1	5	2	8	0.125	0.625	0.25		0	1		0.5
Social comparison					BCT	2	5	1	8	0.25	0.625	0.125		0	1		0.25
Information about others’ approval					BCT	3	4	1	8	0.375	0.5	0.125		0	1		0.25
Prompts/cues					BCT	1	3	4	8	0.125	0.375	0.5		1	1		1
Cue signalling reward					BCT	1	6	1	8	0.125	0.75	0.125		0	1		0.25
Reduce prompts/cues					BCT	1	5	1	7	0.142857	0.714286	0.142857		0	1		0.285714
Remove access to the reward					BCT	4	4	0	8	0.5	0.5	0		0	1		0
Remove aversive stimulus					BCT	3	4	1	8	0.375	0.5	0.125		0	1		0.25
Satiation					BCT	5	2	1	8	0.625	0.25	0.125		0	1		0.25
Exposure					BCT	4	3	1	8	0.5	0.375	0.125		0	1		0.25
Associative learning					BCT	2	5	1	8	0.25	0.625	0.125		0	1		0.25
Behavior substitution					BCT	2	4	2	8	0.25	0.5	0.25		0	1		0.5
Habit formation					BCT	1	4	3	8	0.125	0.5	0.375		0	1		0.75
Habit reversal					BCT	1	5	2	8	0.125	0.625	0.25		0	1		0.5
Overcorrection					BCT	4	4	0	8	0.5	0.5	0		0	1		0
Generalisation of a target behavior					BCT	2	1	5	8	0.25	0.125	0.625		1	1		1.25
Graded tasks					BCT	3	4	1	8	0.375	0.5	0.125		0	1		0.25
Pros and cons					BCT	0	5	2	7	0	0.714286	0.285714		0	1		0.571429
Comparative imagining of future outcomes					BCT	0	6	1	7	0	0.857143	0.142857		0	1		0.285714
Material incentive (behavior)					BCT	3	4	1	8	0.375	0.5	0.125		0	1		0.25
Material reward (behavior)					BCT	2	5	1	8	0.25	0.625	0.125		0	1		0.25
Non-specific reward					BCT	3	4	1	8	0.375	0.5	0.125		0	1		0.25
Social reward					BCT	1	6	1	8	0.125	0.75	0.125		0	1		0.25
Social incentive					BCT	2	5	1	8	0.25	0.625	0.125		0	1		0.25
Non-specific incentive					BCT	2	6	0	8	0.25	0.75	0		0	1		0
Self-incentive					BCT	0	6	1	7	0	0.857143	0.142857		0	1		0.285714
Incentive (outcome)					BCT	2	4	2	8	0.25	0.5	0.25		0	1		0.5
Self-reward					BCT	1	6	1	8	0.125	0.75	0.125		0	1		0.25
Reward (outcome)					BCT	2	3	3	8	0.25	0.375	0.375		0	1		0.75
Future punishment					BCT	7	1	0	8	0.875	0.125	0		0	1		0
Pharmacological support					BCT	5	2	1	8	0.625	0.25	0.125		0	1		0.25
Reduce negative emotions					BCT	1	4	3	8	0.125	0.5	0.375		0	1		0.75
Conserving mental resources					BCT	1	5	1	7	0.142857	0.714286	0.142857		0	1		0.285714
Paradoxical instructions					BCT	6	2	0	8	0.75	0.25	0		0	1		0
Restructuring the physical environment					BCT	3	5	0	8	0.375	0.625	0		0	1		0
Restructuring the social environment					BCT	2	6	0	8	0.25	0.75	0		0	1		0
Avoidance/reducing exposure to cues for the behavior					BCT	2	5	1	8	0.25	0.625	0.125		0	1		0.25
Distraction					BCT	3	4	1	8	0.375	0.5	0.125		0	1		0.25
Adding objects to the environment					BCT	5	3	0	8	0.625	0.375	0		0	1		0
Body changes					BCT	6	1	1	8	0.75	0.125	0.125		0	1		0.25
Identification of self as role model					BCT	3	2	2	7	0.428571	0.285714	0.285714		0	1		0.571429
Framing/reframing					BCT	1	5	2	8	0.125	0.625	0.25		0	1		0.5
Incompatible beliefs					BCT	2	4	1	7	0.285714	0.571429	0.142857		0	1		0.285714
Valued self-identity					BCT	0	5	3	8	0	0.625	0.375		0	1		0.75
Identity associated with changed behavior					BCT	0	5	3	8	0	0.625	0.375		0	1		0.75
Behavior cost					BCT	4	3	0	7	0.571429	0.428571	0		0	1		0
Punishment					BCT	7	1	0	8	0.875	0.125	0		0	1		0
Remove reward					BCT	8	0	0	8	1	0	0		0	1		0
Reward approximation					BCT	4	2	1	7	0.571429	0.285714	0.142857		0	1		0.285714
Rewarding completion					BCT	2	5	1	8	0.25	0.625	0.125		0	1		0.25
Situation-specific reward					BCT	2	4	1	7	0.285714	0.571429	0.142857		0	1		0.285714
Reward incompatible behavior					BCT	3	5	0	8	0.375	0.625	0		0	1		0
Reward alternative behavior					BCT	2	4	1	7	0.285714	0.571429	0.142857		0	1		0.285714
Reduce reward frequency					BCT	3	5	0	8	0.375	0.625	0		0	1		0
Remove punishment					BCT	6	2	0	8	0.75	0.25	0		0	1		0
Verbal persuasion about capability					BCT	1	5	2	8	0.125	0.625	0.25		0	1		0.5
Mental rehearsal of successful performance					BCT	0	7	1	8	0	0.875	0.125		0	1		0.25
Focus on past success					BCT	1	4	3	8	0.125	0.5	0.375		0	1		0.75
Self-talk					BCT	0	5	2	7	0	0.714286	0.285714		0	1		0.571429
Imaginary punishment					BCT	6	2	0	8	0.75	0.25	0		0	1		0
Imaginary reward					BCT	3	5	0	8	0.375	0.625	0		0	1		0
Vicarious consequences					BCT	1	4	2	7	0.142857	0.571429	0.285714		0	1		0.571429
													Total	Total	Total	Number dropped		Perent removed
													29	8	129	92		1
													17	75

## Sheet: Child maltreatment
Outcome Domain: Reductions in child maltreatment
Element(s)	Broad SPE Category 1	Broad SPE Category 2	Broad SPE Category 3	Broad SPE Category 4	Categorization	Rating categories				Rating categories
						Not necessary	Useful but not essential	Essential	Total possible	Not necessary	Useful but not essential	Essential	Retain SPE	Retained BCTs	Number of elements rated		Average score (0, 1, 2)
Creating an action plan based on child screenings	Home visiting process/ delivery elements				SP	0	2	4	6	0	0.333333	0.666667	1		1		1.33333
Reflect on strategies to support results from caregiver screenings	Home visiting process/ delivery elements				SP	1	2	3	6	0.166667	0.333333	0.5	1		1		1
Home visitor facilitates client connection to cultural and/or spiritual resources	Home visitor personal characteristics	Model philosophy elements			SP	1	4	1	6	0.166667	0.666667	0.166667	0		1		0.333333
Motivational interviewing	Home visiting process/ delivery elements				SP	1	2	3	6	0.166667	0.333333	0.5	1		1		1
Teaching coping skills to parents	Home visiting content elements	Home visiting process/ delivery elements			SP	0	1	5	6	0	0.166667	0.833333	1		1		1.66667
Teaching relaxation/ self-regulation skills to parents	Home visiting content elements				SP	0	3	3	6	0	0.5	0.5	1		1		1
Home visitor shares resources in client's Native language	Home visiting process/ delivery elements				SP	0	4	2	6	0	0.666667	0.333333	0		1		0.666667
Providing clients with linkage to services	Home visiting content elements	Home visiting process/ delivery elements	Program implementation elements	Model philosophy elements	SP	0	2	4	6	0	0.333333	0.666667	1		1		1.33333
Child assessment and screening	Home visiting process/ delivery elements				SP	0	4	2	6	0	0.666667	0.333333	0		1		0.666667
Maternal risk assessment and screening	Home visiting process/ delivery elements				SP	0	1	5	6	0	0.166667	0.833333	1		1		1.66667
Reflective supervision	Program implementation elements				SP	3	1	2	6	0.5	0.166667	0.333333	0		1		0.666667
Professional development	Program implementation elements				SP	2	2	2	6	0.333333	0.333333	0.333333	0		1		0.666667
Proper workloads of staff/ supervisors	Program implementation elements				SP	1	1	4	6	0.166667	0.166667	0.666667	1		1		1.33333
Criteria for staff selection are appropriate for population served	Program implementation elements				SP	0	3	3	6	0	0.5	0.5	1		1		1
Home visitor flexibility/ adaptability	Home visitor personal characteristics				SP	0	3	3	6	0	0.5	0.5	1		1		1
Home visitor sense of humor	Home visitor personal characteristics				SP	1	5	0	6	0.166667	0.833333	0	0		1		0
Reliable home visitor	Home visitor personal characteristics				SP	0	2	4	6	0	0.333333	0.666667	1		1		1.33333
Active listening	Home visiting process/ delivery elements				SP	0	2	4	6	0	0.333333	0.666667	1		1		1.33333
Relationship building	Home visiting process/ delivery elements	Home visitor personal characteristics			SP	0	1	5	6	0	0.166667	0.833333	1		1		1.66667
Responsiveness and sensitivity	Home visiting process/ delivery elements	Home visitor personal characteristics			SP	0	1	5	6	0	0.166667	0.833333	1		1		1.66667
Home visitor demonstrates cultural humility	Home visiting process/ delivery elements	Home visitor personal characteristics			SP	0	2	4	6	0	0.333333	0.666667	1		1		1.33333
Empathetic communication	Home visiting process/ delivery elements	Home visitor personal characteristics			SP	0	1	5	6	0	0.166667	0.833333	1		1		1.66667
Home visitor discipline regarding boundaries and limits of their role	Home visiting process/ delivery elements	Home visitor personal characteristics			SP	0	2	4	6	0	0.333333	0.666667	1		1		1.33333
Program trains staff on the prevalence, causes, and consequences of trauma	Program implementation elements				SP	1	3	2	6	0.166667	0.5	0.333333	0		1		0.666667
Program strengthening of service coordination	Program implementation elements				SP	1	2	3	6	0.166667	0.333333	0.5	1		1		1
Home visitor content mastery	Program implementation elements				SP	0	1	5	6	0	0.166667	0.833333	1		1		1.66667
Culture of quality for implementing program	Program implementation elements				SP	1	2	3	6	0.166667	0.333333	0.5	1		1		1
Organization/ program collaboration and outreach across the community	Program implementation elements				SP	2	1	3	6	0.333333	0.166667	0.5	1		1		1
Model is based on a parenting framework	Model philosophy elements				SP	1	0	5	6	0.166667	0	0.833333	1		1		1.66667
Program is data driven	Program implementation elements	Model philosophy elements			SP	1	2	3	6	0.166667	0.333333	0.5	1		1		1
Recruitment of/outreach to parents	Program implementation elements				SP	2	1	2	5	0.4	0.2	0.4	0		1		0.8
Appropriate frequency of visits by the home visitor	Program implementation elements				SP	0	3	3	6	0	0.5	0.5	1		1		1
Home visitor adaptability with respect to setting and participation	Home visiting process/ delivery elements	Program implementation elements			SP	0	3	3	6	0	0.5	0.5	1		1		1
Culturally informed knowledge of the home visitor	Home visitor personal characteristics	Program implementation elements			SP	0	2	4	6	0	0.333333	0.666667	1		1		1.33333
Home visitor understands, affirms, and respects cultural identity of clients	Home visitor personal characteristics	Model philosophy elements			SP	0	3	3	6	0	0.5	0.5	1		1		1
Culturally attuned and responsive approach with all staff training, strategies, materials	Program implementation elements				SP	0	2	4	6	0	0.333333	0.666667	1		1		1.33333
Teaching goal setting skills to parents; goal setting behavior	Home visiting content elements	Home visiting process/ delivery elements			BCT; SP	0	3	3	6	0	0.5	0.5	1		1		1
Teaching problem solving skills to parents; problem solving	Home visiting content elements	Home visiting process/ delivery elements			BCT; SP	0	1	5	6	0	0.166667	0.833333	1		1		1.66667
Teaching goal setting skills to parents; Goal setting (outcome)	Home visiting content elements	Home visiting process/ delivery elements			BCT; SP	0	4	1	5	0	0.8	0.2	0		1		0.4
Home visitor observation of parent-child interactions; Monitoring behavior by others without feedback	Home visiting process/ delivery elements				BCT; SP	0	0	6	6	0	0	1	1		1		2
Processing results from child screenings; Proecessing results from caregiver screenings; Feedback on behavior	Home visiting process/ delivery elements				BCT; SP	1	3	2	6	0.166667	0.5	0.333333	0		1		0.666667
Home visitor providing informal social support for families; Social support (unspecified)	Home visiting process/ delivery elements				BCT; SP	1	4	1	6	0.166667	0.666667	0.166667	0		1		0.333333
Information sharing (by home visitor to client); Information about health consequences	Home visiting process/ delivery elements				BCT; SP	0	3	3	6	0	0.5	0.5	1		1		1
Home visitor modeling of desired behaviors; Demonstration of the behavior	Home visiting process/ delivery elements				BCT; SP	0	3	3	6	0	0.5	0.5	1		1		1
Role play/ coaching; Behavioral practice/rehearsal	Home visiting process/ delivery elements				BCT; SP	0	2	4	6	0	0.333333	0.666667	1		1		1.33333
Information sharing (by home visitor to client); Credible source	Home visiting content elements	Home visiting process/ delivery elements			BCT; SP	0	2	3	5	0	0.4	0.6	1		1		1.2
Action planning					BCT	1	2	2	5	0.2	0.4	0.4		0	1		0.8
Review behavior goal(s)					BCT	0	3	2	5	0	0.6	0.4		0	1		0.8
Discrepancy between current behavior and goal					BCT	0	2	2	4	0	0.5	0.5		1	1		1
Review outcome goals					BCT	0	2	2	4	0	0.5	0.5		1	1		1
Behavioral contract					BCT	1	4	0	5	0.2	0.8	0		0	1		0
Commitment					BCT	0	4	1	5	0	0.8	0.2		0	1		0.4
Self-monitoring of behavior					BCT	0	3	2	5	0	0.6	0.4		0	1		0.8
Self-monitoring of outcome(s) of behavior					BCT	0	3	2	5	0	0.6	0.4		0	1		0.8
Monitoring outcome(s) of behavior by others without feedback					BCT	0	4	0	4	0	1	0		0	1		0
Biofeedback					BCT	4	0	1	5	0.8	0	0.2		0	1		0.4
Feedback on outcome(s) of behavior					BCT	1	0	3	4	0.25	0	0.75		1	1		1.5
Social support (practical)					BCT	0	4	1	5	0	0.8	0.2		0	1		0.4
Social support (emotional)					BCT	0	3	2	5	0	0.6	0.4		0	1		0.8
Instruction on how to perform a behavior					BCT	0	1	4	5	0	0.2	0.8		1	1		1.6
Information about antecedents					BCT	0	4	1	5	0	0.8	0.2		0	1		0.4
Re-attribution					BCT	0	4	0	4	0	1	0		0	1		0
Behavioral experiments					BCT	3	1	1	5	0.6	0.2	0.2		0	1		0.4
Salience of consequences					BCT	1	1	2	4	0.25	0.25	0.5		1	1		1
Information about social and environmental consequences					BCT	0	2	2	4	0	0.5	0.5		1	1		1
Monitoring of emotional consequences					BCT	0	3	2	5	0	0.6	0.4		0	1		0.8
Anticipated regret					BCT	1	3	0	4	0.25	0.75	0		0	1		0
Information about emotional consequences					BCT	0	4	0	4	0	1	0		0	1		0
Social comparison					BCT	2	2	0	4	0.5	0.5	0		0	1		0
Information about others’ approval					BCT	3	1	0	4	0.75	0.25	0		0	1		0
Prompts/cues					BCT	1	3	1	5	0.2	0.6	0.2		0	1		0.4
Cue signalling reward					BCT	1	3	0	4	0.25	0.75	0		0	1		0
Reduce prompts/cues					BCT	2	2	0	4	0.5	0.5	0		0	1		0
Remove access to the reward					BCT	3	2	0	5	0.6	0.4	0		0	1		0
Remove aversive stimulus					BCT	1	3	0	4	0.25	0.75	0		0	1		0
Satiation					BCT	3	1	0	4	0.75	0.25	0		0	1		0
Exposure					BCT	2	1	0	3	0.666667	0.333333	0		0	1		0
Associative learning					BCT	2	1	1	4	0.5	0.25	0.25		0	1		0.5
Behavior substitution					BCT	1	2	1	4	0.25	0.5	0.25		0	1		0.5
Habit formation					BCT	1	1	3	5	0.2	0.2	0.6		1	1		1.2
Habit reversal					BCT	1	3	1	5	0.2	0.6	0.2		0	1		0.4
Overcorrection					BCT	3	1	0	4	0.75	0.25	0		0	1		0
Generalisation of a target behavior					BCT	1	3	1	5	0.2	0.6	0.2		0	1		0.4
Graded tasks					BCT	2	2	0	4	0.5	0.5	0		0	1		0
Pros and cons					BCT	2	2	0	4	0.5	0.5	0		0	1		0
Comparative imagining of future outcomes					BCT	2	2	0	4	0.5	0.5	0		0	1		0
Material incentive (behavior)					BCT	2	1	1	4	0.5	0.25	0.25		0	1		0.5
Material reward (behavior)					BCT	3	0	1	4	0.75	0	0.25		0	1		0.5
Non-specific reward					BCT	3	1	0	4	0.75	0.25	0		0	1		0
Social reward					BCT	2	2	0	4	0.5	0.5	0		0	1		0
Social incentive					BCT	2	2	0	4	0.5	0.5	0		0	1		0
Non-specific incentive					BCT	3	1	0	4	0.75	0.25	0		0	1		0
Self-incentive					BCT	2	2	0	4	0.5	0.5	0		0	1		0
Incentive (outcome)					BCT	2	2	0	4	0.5	0.5	0		0	1		0
Self-reward					BCT	2	2	0	4	0.5	0.5	0		0	1		0
Reward (outcome)					BCT	2	2	0	4	0.5	0.5	0		0	1		0
Future punishment					BCT	4	1	0	5	0.8	0.2	0		0	1		0
Pharmacological support					BCT	5	0	0	5	1	0	0		0	1		0
Reduce negative emotions					BCT	2	2	1	5	0.4	0.4	0.2		0	1		0.4
Conserving mental resources					BCT	2	2	0	4	0.5	0.5	0		0	1		0
Paradoxical instructions					BCT	4	1	0	5	0.8	0.2	0		0	1		0
Restructuring the physical environment					BCT	2	0	2	4	0.5	0	0.5		1	1		1
Restructuring the social environment					BCT	2	0	3	5	0.4	0	0.6		1	1		1.2
Avoidance/reducing exposure to cues for the behavior					BCT	1	2	1	4	0.25	0.5	0.25		0	1		0.5
Distraction					BCT	2	2	0	4	0.5	0.5	0		0	1		0
Adding objects to the environment					BCT	3	2	0	5	0.6	0.4	0		0	1		0
Body changes					BCT	5	0	0	5	1	0	0		0	1		0
Identification of self as role model					BCT	2	2	0	4	0.5	0.5	0		0	1		0
Framing/reframing					BCT	2	3	0	5	0.4	0.6	0		0	1		0
Incompatible beliefs					BCT	2	2	0	4	0.5	0.5	0		0	1		0
Valued self-identity					BCT	2	2	1	5	0.4	0.4	0.2		0	1		0.4
Identity associated with changed behavior					BCT	1	3	1	5	0.2	0.6	0.2		0	1		0.4
Behavior cost					BCT	2	2	0	4	0.5	0.5	0		0	1		0
Punishment					BCT	5	0	0	5	1	0	0		0	1		0
Remove reward					BCT	4	0	0	4	1	0	0		0	1		0
Reward approximation					BCT	3	1	0	4	0.75	0.25	0		0	1		0
Rewarding completion					BCT	2	1	2	5	0.4	0.2	0.4		0	1		0.8
Situation-specific reward					BCT	2	2	1	5	0.4	0.4	0.2		0	1		0.4
Reward incompatible behavior					BCT	3	1	0	4	0.75	0.25	0		0	1		0
Reward alternative behavior					BCT	2	2	1	5	0.4	0.4	0.2		0	1		0.4
Reduce reward frequency					BCT	4	1	0	5	0.8	0.2	0		0	1		0
Remove punishment					BCT	4	0	0	4	1	0	0		0	1		0
Verbal persuasion about capability					BCT	1	3	1	5	0.2	0.6	0.2		0	1		0.4
Mental rehearsal of successful performance					BCT	1	2	2	5	0.2	0.4	0.4		0	1		0.8
Focus on past success					BCT	1	1	2	4	0.25	0.25	0.5		1	1		1
Self-talk					BCT	2	1	2	5	0.4	0.2	0.4		0	1		0.8
Imaginary punishment					BCT	4	0	0	4	1	0	0		0	1		0
Imaginary reward					BCT	3	1	0	4	0.75	0.25	0		0	1		0
Vicarious consequences					BCT	3	1	0	4	0.75	0.25	0		0	1		0
													Total	Total	Total	Number dropped		Perent removed
													35	10	129	84		1
													11	73

## Sheet: Tribal health disp
Outcome Domain: Reductions in tribally related health disparities
Element(s)	Broad SPE Category 1	Broad SPE Category 2	Broad SPE Category 3	Broad SPE Category 4	Categorization	Rating categories				Rating categories
						Not necessary	Useful but not essential	Essential	Total possible	Not necessary	Useful but not essential	Essential	Retain SPE	Retained BCTs	Number of elements rated		Average score (0, 1, 2)
Creating an action plan based on child screenings	Home visiting process/ delivery elements				SP	0	3	6	9	0	0.333333	0.666667	1		1		1.33333
Reflect on strategies to support results from caregiver screenings	Home visiting process/ delivery elements				SP	1	2	6	9	0.111111	0.222222	0.666667	1		1		1.33333
Home visitor facilitates client connection to cultural and/or spiritual resources	Home visitor personal characteristics	Model philosophy elements			SP	0	3	6	9	0	0.333333	0.666667	1		1		1.33333
Motivational interviewing	Home visiting process/ delivery elements				SP	0	7	2	9	0	0.777778	0.222222	0		1		0.444444
Teaching coping skills to parents	Home visiting content elements	Home visiting process/ delivery elements			SP	1	6	2	9	0.111111	0.666667	0.222222	0		1		0.444444
Teaching relaxation/ self-regulation skills to parents	Home visiting content elements				SP	1	7	1	9	0.111111	0.777778	0.111111	0		1		0.222222
Home visitor shares resources in client's Native language	Home visiting process/ delivery elements				SP	0	5	4	9	0	0.555556	0.444444	0		1		0.888889
Providing clients with linkage to services	Home visiting content elements	Home visiting process/ delivery elements	Program implementation elements	Model philosophy elements	SP	0	3	6	9	0	0.333333	0.666667	1		1		1.33333
Child assessment and screening	Home visiting process/ delivery elements				SP	0	2	7	9	0	0.222222	0.777778	1		1		1.55556
Maternal risk assessment and screening	Home visiting process/ delivery elements				SP	0	2	7	9	0	0.222222	0.777778	1		1		1.55556
Reflective supervision	Program implementation elements				SP	3	4	2	9	0.333333	0.444444	0.222222	0		1		0.444444
Professional development	Program implementation elements				SP	2	3	4	9	0.222222	0.333333	0.444444	0		1		0.888889
Proper workloads of staff/ supervisors	Program implementation elements				SP	1	2	6	9	0.111111	0.222222	0.666667	1		1		1.33333
Criteria for staff selection are appropriate for population served	Program implementation elements				SP	0	2	7	9	0	0.222222	0.777778	1		1		1.55556
Home visitor flexibility/ adaptability	Home visitor personal characteristics				SP	0	3	6	9	0	0.333333	0.666667	1		1		1.33333
Home visitor sense of humor	Home visitor personal characteristics				SP	2	6	1	9	0.222222	0.666667	0.111111	0		1		0.222222
Reliable home visitor	Home visitor personal characteristics				SP	0	1	8	9	0	0.111111	0.888889	1		1		1.77778
Active listening	Home visiting process/ delivery elements				SP	0	1	8	9	0	0.111111	0.888889	1		1		1.77778
Relationship building	Home visiting process/ delivery elements	Home visitor personal characteristics			SP	0	1	8	9	0	0.111111	0.888889	1		1		1.77778
Responsiveness and sensitivity	Home visiting process/ delivery elements	Home visitor personal characteristics			SP	0	0	9	9	0	0	1	1		1		2
Home visitor demonstrates cultural humility	Home visiting process/ delivery elements	Home visitor personal characteristics			SP	0	1	8	9	0	0.111111	0.888889	1		1		1.77778
Empathetic communication	Home visiting process/ delivery elements	Home visitor personal characteristics			SP	1	2	6	9	0.111111	0.222222	0.666667	1		1		1.33333
Home visitor discipline regarding boundaries and limits of their role	Home visiting process/ delivery elements	Home visitor personal characteristics			SP	0	6	3	9	0	0.666667	0.333333	0		1		0.666667
Program trains staff on the prevalence, causes, and consequences of trauma	Program implementation elements				SP	1	3	5	9	0.111111	0.333333	0.555556	1		1		1.11111
Program strengthening of service coordination	Program implementation elements				SP	0	4	5	9	0	0.444444	0.555556	1		1		1.11111
Home visitor content mastery	Program implementation elements				SP	0	3	6	9	0	0.333333	0.666667	1		1		1.33333
Culture of quality for implementing program	Program implementation elements				SP	2	2	5	9	0.222222	0.222222	0.555556	1		1		1.11111
Organization/ program collaboration and outreach across the community	Program implementation elements				SP	0	3	6	9	0	0.333333	0.666667	1		1		1.33333
Model is based on a parenting framework	Model philosophy elements				SP	4	3	2	9	0.444444	0.333333	0.222222	0		1		0.444444
Program is data driven	Program implementation elements	Model philosophy elements			SP	1	6	2	9	0.111111	0.666667	0.222222	0		1		0.444444
Recruitment of/outreach to parents	Program implementation elements				SP	1	4	4	9	0.111111	0.444444	0.444444	0		1		0.888889
Appropriate frequency of visits by the home visitor	Program implementation elements				SP	1	4	4	9	0.111111	0.444444	0.444444	0		1		0.888889
Home visitor adaptability with respect to setting and participation	Home visiting process/ delivery elements	Program implementation elements			SP	0	3	6	9	0	0.333333	0.666667	1		1		1.33333
Culturally informed knowledge of the home visitor	Home visitor personal characteristics	Program implementation elements			SP	0	1	8	9	0	0.111111	0.888889	1		1		1.77778
Home visitor understands, affirms, and respects cultural identity of clients	Home visitor personal characteristics	Model philosophy elements			SP	0	1	8	9	0	0.111111	0.888889	1		1		1.77778
Culturally attuned and responsive approach with all staff training, strategies, materials	Program implementation elements				SP	0	0	9	9	0	0	1	1		1		2
Teaching goal setting skills to parents; goal setting behavior	Home visiting content elements	Home visiting process/ delivery elements			BCT; SP	0	5	4	9	0	0.555556	0.444444	0		1		0.888889
Teaching problem solving skills to parents; problem solving	Home visiting content elements	Home visiting process/ delivery elements			BCT; SP	0	5	4	9	0	0.555556	0.444444	0		1		0.888889
Teaching goal setting skills to parents; Goal setting (outcome)	Home visiting content elements	Home visiting process/ delivery elements			BCT; SP	0	5	3	8	0	0.625	0.375	0		1		0.75
Home visitor observation of parent-child interactions; Monitoring behavior by others without feedback	Home visiting process/ delivery elements				BCT; SP	2	5	2	9	0.222222	0.555556	0.222222	0		1		0.444444
Processing results from child screenings; Proecessing results from caregiver screenings; Feedback on behavior	Home visiting process/ delivery elements				BCT; SP	1	3	5	9	0.111111	0.333333	0.555556	1		1		1.11111
Home visitor providing informal social support for families; Social support (unspecified)	Home visiting process/ delivery elements				BCT; SP	1	4	4	9	0.111111	0.444444	0.444444	0		1		0.888889
Information sharing (by home visitor to client); Information about health consequences	Home visiting process/ delivery elements				BCT; SP	0	3	6	9	0	0.333333	0.666667	1		1		1.33333
Home visitor modeling of desired behaviors; Demonstration of the behavior	Home visiting process/ delivery elements				BCT; SP	0	5	4	9	0	0.555556	0.444444	0		1		0.888889
Role play/ coaching; Behavioral practice/rehearsal	Home visiting process/ delivery elements				BCT; SP	0	6	3	9	0	0.666667	0.333333	0		1		0.666667
Information sharing (by home visitor to client); Credible source	Home visiting content elements	Home visiting process/ delivery elements			BCT; SP	0	3	5	8	0	0.375	0.625	1		1		1.25
Action planning					BCT	2	1	5	8	0.25	0.125	0.625		1	1		1.25
Review behavior goal(s)					BCT	1	3	4	8	0.125	0.375	0.5		1	1		1
Discrepancy between current behavior and goal					BCT	1	4	3	8	0.125	0.5	0.375		0	1		0.75
Review outcome goals					BCT	1	2	5	8	0.125	0.25	0.625		1	1		1.25
Behavioral contract					BCT	2	5	1	8	0.25	0.625	0.125		0	1		0.25
Commitment					BCT	1	4	3	8	0.125	0.5	0.375		0	1		0.75
Self-monitoring of behavior					BCT	1	3	4	8	0.125	0.375	0.5		1	1		1
Self-monitoring of outcome(s) of behavior					BCT	1	3	4	8	0.125	0.375	0.5		1	1		1
Monitoring outcome(s) of behavior by others without feedback					BCT	2	4	2	8	0.25	0.5	0.25		0	1		0.5
Biofeedback					BCT	4	4	0	8	0.5	0.5	0		0	1		0
Feedback on outcome(s) of behavior					BCT	1	4	2	7	0.142857	0.571429	0.285714		0	1		0.571429
Social support (practical)					BCT	0	5	3	8	0	0.625	0.375		0	1		0.75
Social support (emotional)					BCT	0	5	3	8	0	0.625	0.375		0	1		0.75
Instruction on how to perform a behavior					BCT	1	3	4	8	0.125	0.375	0.5		1	1		1
Information about antecedents					BCT	1	7	0	8	0.125	0.875	0		0	1		0
Re-attribution					BCT	2	6	0	8	0.25	0.75	0		0	1		0
Behavioral experiments					BCT	2	6	0	8	0.25	0.75	0		0	1		0
Salience of consequences					BCT	1	6	1	8	0.125	0.75	0.125		0	1		0.25
Information about social and environmental consequences					BCT	1	5	2	8	0.125	0.625	0.25		0	1		0.5
Monitoring of emotional consequences					BCT	1	6	1	8	0.125	0.75	0.125		0	1		0.25
Anticipated regret					BCT	3	4	1	8	0.375	0.5	0.125		0	1		0.25
Information about emotional consequences					BCT	2	5	1	8	0.25	0.625	0.125		0	1		0.25
Social comparison					BCT	2	5	1	8	0.25	0.625	0.125		0	1		0.25
Information about others’ approval					BCT	4	3	1	8	0.5	0.375	0.125		0	1		0.25
Prompts/cues					BCT	3	4	1	8	0.375	0.5	0.125		0	1		0.25
Cue signalling reward					BCT	3	4	1	8	0.375	0.5	0.125		0	1		0.25
Reduce prompts/cues					BCT	4	3	1	8	0.5	0.375	0.125		0	1		0.25
Remove access to the reward					BCT	4	4	0	8	0.5	0.5	0		0	1		0
Remove aversive stimulus					BCT	4	3	1	8	0.5	0.375	0.125		0	1		0.25
Satiation					BCT	4	4	0	8	0.5	0.5	0		0	1		0
Exposure					BCT	2	6	0	8	0.25	0.75	0		0	1		0
Associative learning					BCT	3	4	1	8	0.375	0.5	0.125		0	1		0.25
Behavior substitution					BCT	2	5	1	8	0.25	0.625	0.125		0	1		0.25
Habit formation					BCT	2	3	3	8	0.25	0.375	0.375		0	1		0.75
Habit reversal					BCT	2	3	3	8	0.25	0.375	0.375		0	1		0.75
Overcorrection					BCT	5	3	0	8	0.625	0.375	0		0	1		0
Generalisation of a target behavior					BCT	2	4	2	8	0.25	0.5	0.25		0	1		0.5
Graded tasks					BCT	4	4	0	8	0.5	0.5	0		0	1		0
Pros and cons					BCT	3	4	1	8	0.375	0.5	0.125		0	1		0.25
Comparative imagining of future outcomes					BCT	1	6	1	8	0.125	0.75	0.125		0	1		0.25
Material incentive (behavior)					BCT	3	5	0	8	0.375	0.625	0		0	1		0
Material reward (behavior)					BCT	3	5	0	8	0.375	0.625	0		0	1		0
Non-specific reward					BCT	4	4	0	8	0.5	0.5	0		0	1		0
Social reward					BCT	3	5	0	8	0.375	0.625	0		0	1		0
Social incentive					BCT	4	4	0	8	0.5	0.5	0		0	1		0
Non-specific incentive					BCT	4	4	0	8	0.5	0.5	0		0	1		0
Self-incentive					BCT	2	5	1	8	0.25	0.625	0.125		0	1		0.25
Incentive (outcome)					BCT	3	5	0	8	0.375	0.625	0		0	1		0
Self-reward					BCT	2	5	1	8	0.25	0.625	0.125		0	1		0.25
Reward (outcome)					BCT	3	5	0	8	0.375	0.625	0		0	1		0
Future punishment					BCT	5	3	0	8	0.625	0.375	0		0	1		0
Pharmacological support					BCT	4	4	0	8	0.5	0.5	0		0	1		0
Reduce negative emotions					BCT	2	4	2	8	0.25	0.5	0.25		0	1		0.5
Conserving mental resources					BCT	3	4	1	8	0.375	0.5	0.125		0	1		0.25
Paradoxical instructions					BCT	5	3	0	8	0.625	0.375	0		0	1		0
Restructuring the physical environment					BCT	2	5	0	7	0.285714	0.714286	0		0	1		0
Restructuring the social environment					BCT	2	5	1	8	0.25	0.625	0.125		0	1		0.25
Avoidance/reducing exposure to cues for the behavior					BCT	2	5	1	8	0.25	0.625	0.125		0	1		0.25
Distraction					BCT	4	4	0	8	0.5	0.5	0		0	1		0
Adding objects to the environment					BCT	3	5	0	8	0.375	0.625	0		0	1		0
Body changes					BCT	3	5	0	8	0.375	0.625	0		0	1		0
Identification of self as role model					BCT	1	6	1	8	0.125	0.75	0.125		0	1		0.25
Framing/reframing					BCT	1	6	1	8	0.125	0.75	0.125		0	1		0.25
Incompatible beliefs					BCT	1	6	1	8	0.125	0.75	0.125		0	1		0.25
Valued self-identity					BCT	1	6	1	8	0.125	0.75	0.125		0	1		0.25
Identity associated with changed behavior					BCT	1	6	1	8	0.125	0.75	0.125		0	1		0.25
Behavior cost					BCT	2	5	1	8	0.25	0.625	0.125		0	1		0.25
Punishment					BCT	5	2	1	8	0.625	0.25	0.125		0	1		0.25
Remove reward					BCT	5	3	0	8	0.625	0.375	0		0	1		0
Reward approximation					BCT	4	4	0	8	0.5	0.5	0		0	1		0
Rewarding completion					BCT	3	4	1	8	0.375	0.5	0.125		0	1		0.25
Situation-specific reward					BCT	3	4	0	7	0.428571	0.571429	0		0	1		0
Reward incompatible behavior					BCT	4	4	0	8	0.5	0.5	0		0	1		0
Reward alternative behavior					BCT	3	5	0	8	0.375	0.625	0		0	1		0
Reduce reward frequency					BCT	4	4	0	8	0.5	0.5	0		0	1		0
Remove punishment					BCT	5	3	0	8	0.625	0.375	0		0	1		0
Verbal persuasion about capability					BCT	1	6	1	8	0.125	0.75	0.125		0	1		0.25
Mental rehearsal of successful performance					BCT	1	6	1	8	0.125	0.75	0.125		0	1		0.25
Focus on past success					BCT	1	6	1	8	0.125	0.75	0.125		0	1		0.25
Self-talk					BCT	1	5	2	8	0.125	0.625	0.25		0	1		0.5
Imaginary punishment					BCT	4	4	0	8	0.5	0.5	0		0	1		0
Imaginary reward					BCT	3	5	0	8	0.375	0.625	0		0	1		0
Vicarious consequences					BCT	2	5	1	8	0.25	0.625	0.125		0	1		0.25
													Total	Total	Total	Number dropped		Perent removed
													27	6	129	96		1
													19	77

[truncated: 1 more sheets: Connection culture]
